# Supplementary material for: Cyclic-di-GMP controls Type III effector export and symptom development in Pseudomonas syringae infections via the export ATPase HrcN
Source: PLoS Pathog. 2025 Dec 26;21(12):e1013376. doi: 10.1371/journal.ppat.1013376 (PMC12774368; doi:10.1371/journal.ppat.1013376)
Supplement: S1 Data — (ZIP) [file ppat.1013376.s007.zip]

Archive with 37 entries (19 files):
- Raw Data for Resubmission cleaned/
- Raw Data for Resubmission cleaned/Fig 4D Timecouse/
- Raw Data for Resubmission cleaned/Fig 4D Timecouse/2022.02.14. AA12 TimeCourse2.xlsx
- Raw Data for Resubmission cleaned/Fig 4D Timecouse/2022.02.23. H1 TimeCourse2 CyaA 12h 24h ELISA PROCESSED.xlsx
- Raw Data for Resubmission cleaned/Fig S1A/
- Raw Data for Resubmission cleaned/Fig S1A/2019.07.09 - INF All CI Muts WT to F174Y.xls
- Raw Data for Resubmission cleaned/Fig S1C/
- Raw Data for Resubmission cleaned/Fig S1C/2019.07.09 - INF All CI Muts WT to F174Y ImageJ.xlsx
- Raw Data for Resubmission cleaned/Fig S1D/
- Raw Data for Resubmission cleaned/Fig S1D/2020.09.28. HrcN Complementation (attempt 2) v2.xls
- Raw Data for Resubmission cleaned/Fig S1E/
- Raw Data for Resubmission cleaned/Fig S1E/2020.09.28. HrcN Complementation (attempt 2) ImageJ.xlsx
- Raw Data for Resubmission cleaned/Fig S2A/
- Raw Data for Resubmission cleaned/Fig S2A/2020.09.04. HrcN DC3000 + WspR19 Col0.xls
- Raw Data for Resubmission cleaned/Fig S2B/
- Raw Data for Resubmission cleaned/Fig S2B/2020.10.16. ImageJ pixel intensity +WsprR magicwand 100tolerance analysis.xlsx
- Raw Data for Resubmission cleaned/Fig S2C/
- Raw Data for Resubmission cleaned/Fig S2C/2020.09.04. HrcN DC3000 + BifA Col0.xls
- Raw Data for Resubmission cleaned/Fig S2D/
- Raw Data for Resubmission cleaned/Fig S2D/2020.10.16. ImageJ pixel intensity +BifA magicwand 100tolerance analysis.xlsx
- Raw Data for Resubmission cleaned/Fig S3A/
- Raw Data for Resubmission cleaned/Fig S3A/2020.03.09. bbc Arabidopsis INF All HrcN Muts BioRep1.xls
- Raw Data for Resubmission cleaned/Fig S3B/
- Raw Data for Resubmission cleaned/Fig S3B/2020.03.09. bbc Arabidopsis INF Day 6 leaf shots BioRep1 ImageJ.xlsx
- Raw Data for Resubmission cleaned/Fig S3C/
- Raw Data for Resubmission cleaned/Fig S3C/2020.03.02. fec Arabidopsis INF WT dHrcC G176A E208D G311A.xls
- Raw Data for Resubmission cleaned/Fig S3D/
- Raw Data for Resubmission cleaned/Fig S3D/2020.03.02. fec Arabidopsis INF WT dHrcC G176A E208D G311A ImageJ.xlsx
- Raw Data for Resubmission cleaned/Fig S4A/
- Raw Data for Resubmission cleaned/Fig S4A/2021.08.31. Effector OvExp pBBR2 WT vs G176A DC3000 Col0 w HopH1.xls
- Raw Data for Resubmission cleaned/Fig S4B/
- Raw Data for Resubmission cleaned/Fig S4B/2021.08.31. Effector OvExp pBBR2 HopH1 DC3000 Col0Rep2 ImageJ.xlsx
- Raw Data for Resubmission cleaned/Fig S4C/
- Raw Data for Resubmission cleaned/Fig S4C/2021.08.26. Effector Dels.xls
- Raw Data for Resubmission cleaned/Fig S4D/
- Raw Data for Resubmission cleaned/Fig S4D/2021.08.31. Effector Del DC3000 Col0 Rep2 ImageJ.xlsx
- Raw Data for Resubmission cleaned/Raw data_PLOSPath.xlsx
