# Supplementary material for: Cyclic-di-GMP controls Type III effector export and symptom development in Pseudomonas syringae infections via the export ATPase HrcN
Source: PLoS Pathog. 2025 Dec 26;21(12):e1013376. doi: 10.1371/journal.ppat.1013376 (PMC12774368; doi:10.1371/journal.ppat.1013376)
Supplement: S1 Data — (ZIP) [file ppat.1013376.s007.zip › Raw Data for Resubmission cleaned/Fig 4D Timecouse/2022.02.14. AA12 TimeCourse2.xlsx]

## Sheet: End point
User: USER
Path: C:\Program Files (x86)\BMG\Omega\User\Data\
Test ID: 1100
Test Name: Cya Effector Assay
Date: 14/02/2022
Time: 18:10:25
Absorbance			Absorbance values are displayed as OD
	Rep1													Rep2													Rep3													BRADFORD1
	Raw Data (405)													Raw Data (405)													Raw Data (405)													Raw Data (595)
	1	2	3	4	5	6	7	8	9	10	11	12		1	2	3	4	5	6	7	8	9	10	11	12		1	2	3	4	5	6	7	8	9	10	11	12		1	2	3	4	5	6	7	8	9	10
A	0.329	0.963	0.405	0.947	0.896	0.942							A	0.332	0.987	0.404	0.949	0.934	0.934							A	0.333	0.975	0.405	0.949	0.934	0.932							A	0.305	0.302	0.308	0.337	0.33	0.327	0.338	0.308	0.344	0.331
B	0.372	0.965	0.421	0.91	0.921	0.927							B	0.373	0.961	0.428	0.915	0.928	0.929							B	0.374	0.955	0.43	0.922	0.938	0.922							B	0.45	0.457	0.312	0.329	0.311	0.307	0.343	0.303	0.336	0.315
C	0.614	0.9	0.493	0.725	0.902	0.91							C	0.624	0.905	0.502	0.72	0.908	0.903							C	0.627	0.908	0.503	0.723	0.912	0.911							C	0.587	0.576	0.337	0.346	0.337	0.348	0.343	0.333	0.348	0.354
D	0.788	0.952	0.44	0.641	1.059	0.962							D	0.798	0.957	0.444	0.65	1.061	0.971							D	0.798	0.959	0.445	0.651	1.06	0.966							D	0.789	0.804	0.32	0.322	0.364	0.325	0.361	0.32	0.323	0.37
E	0.859	0.702	0.907	0.601	0.946								E	0.866	0.704	0.913	0.612	0.941								E	0.865	0.704	0.917	0.61	0.943								E	0.937	0.902	0.326	0.352	0.339	0.333		0.324	0.373	0.344
F	0.877	0.751	0.936	0.79	0.942								F	0.875	0.749	0.933	0.795	0.947								F	0.881	0.748	0.935	0.792	0.94								F			0.341	0.327	0.327	0.344		0.339	0.331	0.334
G	0.142	0.486	0.84	0.661	0.951								G	0.145	0.49	0.837	0.673	0.945								G	0.144	0.495	0.835	0.699	0.944								G			0.316	0.352	0.345	0.365		0.325	0.37	0.344
H	0.046	0.772	0.937	0.636	0.953								H	0.047	0.778	0.936	0.643	0.954								H	0.047	0.783	0.942	0.658	0.954								H			0.352	0.336	0.354	0.393		0.331	0.358	0.348
	STANDARDS			minusBG	%Bound										minusBG	%Bound																														Average	Minus BG
	200	S1	0.329	0.187	25.4422									0.332	0.187	25.6164																								0		0.305	0.302	0.307	0.303	0.30425	0
	50	S2	0.372	0.23	31.2925									0.373	0.228	31.2329																								0.25		0.45	0.457	0.452	0.465	0.456	0.15175
	12.5	S3	0.614	0.472	64.2177									0.624	0.479	65.6164																								0.5		0.587	0.576	0.602	0.583	0.587	0.28275
	3.1	S4	0.788	0.646	87.8912									0.798	0.653	89.4521		y = -14.8ln(x) + 99.572																						1		0.789	0.804	0.793	0.809	0.79875	0.4945
	0.8	S5	0.859	0.717	97.551									0.866	0.721	98.7671																								1.4		0.937	0.902	0.94	0.922	0.92525	0.621
		B0	0.877	0.735	100		y = -14.53ln(x) + 98.034							0.875	0.73	100
																																													y = 0.44x + 0.0328
											StError											StError
				minus BG	%Bound	cAMP/pmol	*50	DivProt	Average	STDev	1.41421				minus BG	%Bound	cAMP/pmol	*50	DivProt	Average	STDev	1.41421																			Rep1	Rep2	Rep3	Rep4	1minusBG	2minusBG	3minusBG	4minusBG	Average
		WT AA12 0h	0.963	0.821	111.701	0.3904	19.52	0.130133	0.128926	0.00170722	0.00120719		WT AA12 0h	0.987	0.842	115.342	0.344531	17.2265	0.114844	0.130467	0.0220945	0.0156232																		WT AA12 0h	0.308	0.308	0.31	0.308	0.00375	0.00375	0.00575	0.00375	0.00425
		WT AA12 0h	0.965	0.823	111.973	0.383157	19.1578	0.127719					WT AA12 0h	0.961	0.816	111.781	0.43827	21.9135	0.14609																					WT AA12 0h	0.312	0.303	0.317	0.301	0.00775	-0.00125	0.01275	-0.00325	0.004
		WT AA12 3h	0.9	0.758	103.129	0.704215	35.2108	0.234738	0.189495	0.0639838	0.0452433		WT AA12 3h	0.905	0.76	104.11	0.735949	36.7975	0.245316	0.198458	0.0662675	0.0468582																		WT AA12 3h	0.337	0.333	0.33	0.34	0.03275	0.02875	0.02575	0.03575	0.03075
		WT AA12 3h	0.952	0.81	110.204	0.432755	21.6378	0.144252					WT AA12 3h	0.957	0.812	111.233	0.4548	22.74	0.1516																					WT AA12 3h	0.32	0.32	0.322	0.321	0.01575	0.01575	0.01775	0.01675	0.0165
		WT AA12 6h	0.702	0.56	76.1905	4.49668	224.834	1.49889	1.22312	0.390005	0.275775		WT AA12 6h	0.704	0.559	76.5753	4.72954	236.477	1.57651	1.30799	0.379753	0.268526																		WT AA12 6h	0.326	0.324	0.329	0.325	0.02175	0.01975	0.02475	0.02075	0.02175
		WT AA12 6h	0.751	0.609	82.8571	2.84203	142.102	0.947343					WT AA12 6h	0.749	0.604	82.7397	3.11839	155.919	1.03946																					WT AA12 6h	0.341	0.339	0.345	0.338	0.03675	0.03475	0.04075	0.03375	0.0365
		WT AA12 9h	0.486	0.344	46.8027	33.9842	1699.21	11.3281	6.05315	7.45987	5.27492		WT AA12 9h	0.49	0.345	47.2603	34.2805	1714.02	11.4268	6.11079	7.51801	5.31603																		WT AA12 9h	0.316	0.325	0.319	0.328	0.01175	0.02075	0.01475	0.02375	0.01775
		WT AA12 9h	0.772	0.63	85.7143	2.33469	116.735	0.778232					WT AA12 9h	0.778	0.633	86.7123	2.38428	119.214	0.79476																					WT AA12 9h	0.352	0.331	0.347	0.334	0.04775	0.02675	0.04275	0.02975	0.03675
		WT AA12 12h	0.405	0.263	35.7823	72.5558	3627.79	24.1853	22.5027	2.37945	1.68252		WT AA12 12h	0.404	0.259	35.4795	75.9882	3799.41	25.3294	22.8066	3.56773	2.52277																		WT AA12 12h	0.337	0.344	0.338	0.349	0.03275	0.03975	0.03375	0.04475	0.03775
		WT AA12 12h	0.421	0.279	37.9592	62.4606	3123.03	20.8202					WT AA12 12h	0.428	0.283	38.7671	60.8516	3042.58	20.2839																					WT AA12 12h	0.329	0.336	0.326	0.334	0.02475	0.03175	0.02175	0.02975	0.027
		WT AA12 24h	0.493	0.351	47.7551	31.8281	1591.41	10.6094	14.0181	4.8207	3.40875		WT AA12 24h	0.502	0.357	48.9041	30.6768	1533.84	10.2256	13.8587	5.13798	3.6331																		WT AA12 24h	0.346	0.348	0.352	0.348	0.04175	0.04375	0.04775	0.04375	0.04425
		WT AA12 24h	0.44	0.298	40.5442	52.2807	2614.03	17.4269					WT AA12 24h	0.444	0.299	40.9589	52.4754	2623.77	17.4918																					WT AA12 24h	0.322	0.323	0.324	0.323	0.01775	0.01875	0.01975	0.01875	0.01875
		G176A AA12 0h	0.907	0.765	104.082	0.659537	32.9769	0.219846	0.193706	0.0369671	0.0261397		G176A AA12 0h	0.913	0.768	105.205	0.683424	34.1712	0.227808	0.208559	0.0272221	0.0192489																		G176A AA12 0h	0.352	0.373	0.355	0.372	0.04775	0.06875	0.05075	0.06775	0.05875
		G176A AA12 0h	0.936	0.794	108.027	0.502699	25.1349	0.167566					G176A AA12 0h	0.933	0.788	107.945	0.56793	28.3965	0.18931																					G176A AA12 0h	0.327	0.331	0.33	0.334	0.02275	0.02675	0.02575	0.02975	0.02625
		G176A AA12 3h	0.84	0.698	94.966	1.2351	61.7549	0.411699	0.288852	0.173732	0.122847		G176A AA12 3h	0.837	0.692	94.7945	1.38099	69.0496	0.460331	0.322228	0.195307	0.138103																		G176A AA12 3h	0.352	0.37	0.353	0.369	0.04775	0.06575	0.04875	0.06475	0.05675
		G176A AA12 3h	0.937	0.795	108.163	0.498014	24.9007	0.166005					G176A AA12 3h	0.936	0.791	108.356	0.552377	27.6188	0.184126																					G176A AA12 3h	0.336	0.358	0.34	0.36	0.03175	0.05375	0.03575	0.05575	0.04425
		G176A AA12 6h	0.947	0.805	109.524	0.453498	22.6749	0.151166	0.182461	0.0442578	0.031295		G176A AA12 6h	0.949	0.804	110.137	0.489755	24.4877	0.163252	0.193441	0.0426936	0.030189																		G176A AA12 6h	0.33	0.331	0.331	0.332	0.02575	0.02675	0.02675	0.02775	0.02675
		G176A AA12 6h	0.91	0.768	104.49	0.641268	32.0634	0.213756					G176A AA12 6h	0.915	0.77	105.479	0.670889	33.5444	0.22363																					G176A AA12 6h	0.311	0.315	0.308	0.317	0.00675	0.01075	0.00375	0.01275	0.0085
		G176A AA12 9h	0.725	0.583	79.3197	3.62544	181.272	1.20848	1.93103	1.02185	0.722554		G176A AA12 9h	0.72	0.575	78.7671	4.07852	203.926	1.35951	1.97913	0.876277	0.619621																		G176A AA12 9h	0.337	0.354	0.336	0.352	0.03275	0.04975	0.03175	0.04775	0.0405
		G176A AA12 9h	0.641	0.499	67.8912	7.96076	398.038	2.65359					G176A AA12 9h	0.65	0.505	69.1781	7.79625	389.813	2.59875																					G176A AA12 9h	0.364	0.37	0.368	0.37	0.05975	0.06575	0.06375	0.06575	0.06375
		G176A AA12 12h	0.601	0.459	62.449	11.5776	578.88	3.8592	2.25836	2.26393	1.60084		G176A AA12 12h	0.612	0.467	63.9726	11.0825	554.124	3.69416	2.1866	2.132	1.50755																		G176A AA12 12h	0.339	0.344	0.344	0.344	0.03475	0.03975	0.03975	0.03975	0.0385
		G176A AA12 12h	0.79	0.648	88.1633	1.97257	98.6283	0.657522					G176A AA12 12h	0.795	0.65	89.0411	2.03714	101.857	0.679047																					G176A AA12 12h	0.327	0.334	0.329	0.335	0.02275	0.02975	0.02475	0.03075	0.027
		G176A AA12 24h	0.661	0.519	70.6122	6.6012	330.06	2.2004	2.49059	0.41039	0.29019		G176A AA12 24h	0.673	0.528	72.3288	6.30132	315.066	2.10044	2.43657	0.47536	0.33613																		G176A AA12 24h	0.345	0.344	0.348	0.341	0.04075	0.03975	0.04375	0.03675	0.04025
		G176A AA12 24h	0.636	0.494	67.2109	8.34233	417.117	2.78078					G176A AA12 24h	0.643	0.498	68.2192	8.3181	415.905	2.7727																					G176A AA12 24h	0.354	0.348	0.349	0.343	0.04975	0.04375	0.04475	0.03875	0.04425
		ΔhrcN AA12 0h	0.896	0.754	102.585	0.731092	36.5546	0.243697	0.218266	0.0359651	0.0254312		ΔhrcN AA12 0h	0.934	0.789	108.082	0.562698	28.1349	0.187566	0.192921	0.00757392	0.00535557																		ΔhrcN AA12 0h	0.327	0.331	0.332	0.334	0.02275	0.02675	0.02775	0.02975	0.02675
		ΔhrcN AA12 0h	0.921	0.779	105.986	0.578505	28.9252	0.192835					ΔhrcN AA12 0h	0.928	0.783	107.26	0.594831	29.7415	0.198277																					ΔhrcN AA12 0h	0.307	0.309	0.31	0.309	0.00275	0.00475	0.00575	0.00475	0.0045
		ΔhrcN AA12 3h	0.902	0.76	103.401	0.69115	34.5575	0.230383	0.141675	0.125453	0.0887088		ΔhrcN AA12 3h	0.908	0.763	104.521	0.715795	35.7898	0.238598	0.148247	0.127776	0.0903514																		ΔhrcN AA12 3h	0.348	0.349	0.357	0.35	0.04375	0.04475	0.05275	0.04575	0.04675
		ΔhrcN AA12 3h	1.059	0.917	124.762	0.158897	7.94486	0.0529657					ΔhrcN AA12 3h	1.061	0.916	125.479	0.173686	8.68432	0.0578955																					ΔhrcN AA12 3h	0.325	0.323	0.327	0.323	0.02075	0.01875	0.02275	0.01875	0.02025
		ΔhrcN AA12 6h	0.946	0.804	109.388	0.457764	22.8882	0.152588	0.1555	0.00411786	0.00291176		ΔhrcN AA12 6h	0.941	0.796	109.041	0.527396	26.3698	0.175799	0.17105	0.00671527	0.00474842																		ΔhrcN AA12 6h	0.333	0.345	0.338	0.345	0.02875	0.04075	0.03375	0.04075	0.036
		ΔhrcN AA12 6h	0.942	0.8	108.844	0.475235	23.7617	0.158412					ΔhrcN AA12 6h	0.947	0.802	109.863	0.498905	24.9453	0.166302																					ΔhrcN AA12 6h	0.344	0.353	0.346	0.357	0.03975	0.04875	0.04175	0.05275	0.04575
		ΔhrcN AA12 9h	0.951	0.809	110.068	0.436826	21.8413	0.145609	0.144258	0.00191025	0.00135075		ΔhrcN AA12 9h	0.945	0.8	109.589	0.508227	25.4113	0.169409	0.162639	0.0095745	0.00677019																		ΔhrcN AA12 9h	0.365	0.366	0.368	0.368	0.06075	0.06175	0.06375	0.06375	0.0625
		ΔhrcN AA12 9h	0.953	0.811	110.34	0.428722	21.4361	0.142907					ΔhrcN AA12 9h	0.954	0.809	110.822	0.467606	23.3803	0.155869																					ΔhrcN AA12 9h	0.393	0.397	0.394	0.396	0.08875	0.09275	0.08975	0.09175	0.09075
		ΔhrcN AA12 12h	0.942	0.8	108.844	0.475235	23.7617	0.158412	0.170356	0.0168914	0.0119441		ΔhrcN AA12 12h	0.934	0.789	108.082	0.562698	28.1349	0.187566	0.192008	0.00628221	0.00444219																		ΔhrcN AA12 12h	0.338	0.347	0.338	0.348	0.03375	0.04275	0.03375	0.04375	0.0385
		ΔhrcN AA12 12h	0.927	0.785	106.803	0.546899	27.345	0.1823					ΔhrcN AA12 12h	0.929	0.784	107.397	0.589351	29.4675	0.19645																					ΔhrcN AA12 12h	0.343	0.35	0.349	0.357	0.03875	0.04575	0.04475	0.05275	0.0455
		ΔhrcN AA12 24h	0.91	0.768	104.49	0.641268	32.0634	0.213756	0.172557	0.0582645	0.0411992		ΔhrcN AA12 24h	0.903	0.758	103.836	0.7497	37.485	0.2499	0.191538	0.082537	0.0583625																		ΔhrcN AA12 24h	0.343	0.348	0.344	0.346	0.03875	0.04375	0.03975	0.04175	0.041
		ΔhrcN AA12 24h	0.962	0.82	111.565	0.394073	19.7036	0.131358					ΔhrcN AA12 24h	0.971	0.826	113.151	0.399525	19.9763	0.133175																					ΔhrcN AA12 24h	0.361	0.342	0.369	0.351	0.05675	0.03775	0.06475	0.04675	0.0515
		WT	G176A	ΔhrcN
	0	0.128926	0.193706	0.218266
	3	0.189495	0.288852	0.141675
	6	1.22312	0.182461	0.1555
	9	6.05315	1.93103	0.144258
	12	22.5027	2.25836	0.170356
	24	14.0181	2.49059	0.172557
	Error
		WT	G176A	ΔhrcN
	0	0.00120719	0.0261397	0.0254312
	3	0.0452433	0.122847	0.0887088
	6	0.275775	0.031295	0.00291176
	9	5.27492	0.722554	0.00135075
	12	1.68252	1.60084	0.0119441
	24	3.40875	0.29019	0.0411992
[truncated: 15 more columns]
