# Supplementary material for: Cyclic-di-GMP controls Type III effector export and symptom development in Pseudomonas syringae infections via the export ATPase HrcN
Source: PLoS Pathog. 2025 Dec 26;21(12):e1013376. doi: 10.1371/journal.ppat.1013376 (PMC12774368; doi:10.1371/journal.ppat.1013376)
Supplement: S1 Data — (ZIP) [file ppat.1013376.s007.zip › Raw Data for Resubmission cleaned/Fig 4D Timecouse/2022.02.23. H1 TimeCourse2 CyaA 12h 24h ELISA PROCESSED.xlsx]

## Sheet: End point
User: USER
Path: C:\Program Files (x86)\BMG\Omega\User\Data\								HopH1 timecourse CyaA
Test ID: 1107
Test Name: Cya Effector Assay
Date: 23/02/2022
Time: 15:21:11
Absorbance			Absorbance values are displayed as OD
	ELISA 1													ELISA 2													ELISA 3													BRADFORD 1
	Raw Data (405)													Raw Data (405)													Raw Data (405)													Raw Data (595)
	1	2	3	4	5	6	7	8	9	10	11	12		1	2	3	4	5	6	7	8	9	10	11	12		1	2	3	4	5	6	7	8	9	10	11	12		1	2	3	4	5	6	7	8	9	10
A	0.305	1.156	0.597	0.939	1.118	1.161							A	0.31	1.15	0.603	0.93	1.126	1.196							A	0.311	1.153	0.61	0.944	1.143	1.2							A	0.313	0.307	0.322	0.386	0.352	0.312	0.355	0.319	0.369	0.353
B	0.512	1.147	0.472	0.716	0.954	1.079							B	0.517	1.122	0.48	0.731	0.977	1.096							B	0.523	1.142	0.483	0.741	0.98	1.103							B	0.464	0.46	0.312	0.353	0.387	0.318	0.387	0.314	0.371	0.396
C	0.764	1.042	0.279	0.717	1.131	1.162							C	0.771	1.049	0.278	0.721	1.121	1.164							C	0.785	1.054	0.278	0.731	1.141	1.173							C	0.592	0.579	0.372	0.359	0.382	0.354	0.347	0.384	0.354	0.402
D	0.967	0.981	0.368	0.636	1.086	1.121							D	0.97	0.993	0.373	0.633	1.097	1.131							D	0.98	1.004	0.376	0.634	1.101	1.143							D	0.817	0.799	0.334	0.35	0.369	0.354	0.349	0.346	0.34	0.374
E	1.101	0.896	1.087	0.548	1.054								E	1.115	0.907	1.096	0.56	1.064								E	1.125	0.907	1.117	0.563	1.07								E	0.954	0.948	0.351	0.338	0.363	0.338		0.368	0.347	0.352
F	1.082	0.79	1.114	0.615	1.125								F	1.091	0.791	1.112	0.624	1.142								F	1.1	0.79	1.121	0.627	1.148								F			0.351	0.383	0.348	0.346		0.365	0.397	0.352
G	0.107	0.601	1.086	0.346	1.197								G	0.108	0.604	1.077	0.351	1.176								G	0.107	0.604	1.091	0.354	1.182								G			0.335	0.341	0.339	0.382		0.35	0.351	0.337
H	0.044	0.669	1.115	0.541	1.14								H	0.05	0.687	1.13	0.554	1.124								H	0.05	0.694	1.14	0.558	1.123								H			0.367	0.335	0.367	0.369		0.366	0.408	0.364
	STANDARDS			minusBG	%Bound									STANDARDS			minusBG	%Bound									STANDARDS			minusBG	%Bound												Average	Minus BG
	200	S1	0.305	0.198	20.3077		y = -15.19ln(x) + 102.3							200	S1	0.31	0.203	20.6301									200	S1	0.311	0.204	20.7317									0	0.313	0.307	0.31	0
	50	S2	0.512	0.405	41.5385									50	S2	0.517	0.41	41.6667									50	S2	0.523	0.416	42.2764									0.25	0.464	0.46	0.462	0.152
	12.5	S3	0.764	0.657	67.3846									12.5	S3	0.771	0.664	67.4797									12.5	S3	0.785	0.678	68.9024									0.5	0.592	0.579	0.5855	0.2755
	3.1	S4	0.967	0.86	88.2051									3.1	S4	0.97	0.863	87.7033									3.1	S4	0.98	0.873	88.7195									1	0.817	0.799	0.808	0.498
	0.8	S5	1.101	0.994	101.949									0.8	S5	1.115	1.008	102.439									0.8	S5	1.125	1.018	103.455									1.4	0.954	0.948	0.951	0.641
		B0	1.082	0.975	100										B0	1.091	0.984	100										B0	1.1	0.993	100.915
																																											y = 0.4536x + 0.0275
															y = -15.17ln(x) + 102.35																												y = 0.4536x + 0.3375
										StError													StError													StError
			minus BG	%Bound	cAMP/pmol	*50	DivProt	Average	STDev	1.41421						minus BG	%Bound	cAMP/pmol	*50	DivProt	Average	STDev	1.41421						minus BG	%Bound	cAMP/pmol	*50	DivProt	Average	STDev	1.41421					rep1	rep2	1minusBG	2minsBG	Average	1in5	*5	in uL
	WT H1 0h	1.156	1.049	107.59	0.70593	35.2965	0.23531	0.242682	0.0104248	0.00737146				WT H1 0h	1.15	1.043	105.996	0.786362	39.3181	0.262121	0.289161	0.0382412	0.0270406				WT H1 0h	1.153	1.046	106.301	0.837922	41.8961	0.279307	0.289871	0.0149401	0.0105642				WT H1 0h	0.322	0.319	0.012	0.009	0.0105	-0.037478	-0.18739	-187.39
	WT H1 0h	1.147	1.04	106.667	0.750159	37.508	0.250053							WT H1 0h	1.122	1.015	103.15	0.948605	47.4303	0.316202							WT H1 0h	1.142	1.035	105.183	0.901307	45.0654	0.300436							WT H1 0h	0.312	0.314	0.002	0.004	0.003	-0.0540123	-0.270062	-270.062
	WT H1 3h	1.042	0.935	95.8974	1.52424	76.2122	0.508081	0.637553	0.1831	0.129471				WT H1 3h	1.049	0.942	95.7317	1.54693	77.3467	0.515645	0.633009	0.165978	0.117364				WT H1 3h	1.054	0.947	96.2398	1.61521	80.7603	0.538402	0.644199	0.149619	0.105797				WT H1 3h	0.372	0.384	0.062	0.074	0.068	0.0892857	0.446429	446.429
	WT H1 3h	0.981	0.874	89.641	2.30107	115.054	0.767024							WT H1 3h	0.993	0.886	90.0407	2.25112	112.556	0.750373							WT H1 3h	1.004	0.897	91.1585	2.24999	112.499	0.749995							WT H1 3h	0.334	0.346	0.024	0.036	0.03	0.00551146	0.0275573	27.5573
	WT H1 6h	0.896	0.789	80.9231	4.08492	204.246	1.36164	2.07355	1.00679	0.711906				WT H1 6h	0.907	0.8	81.3008	4.00504	200.252	1.33501	2.11944	1.10934	0.784425				WT H1 6h	0.907	0.8	81.3008	4.28002	214.001	1.42667	2.26266	1.18226	0.835986				WT H1 6h	0.351	0.368	0.041	0.058	0.0495	0.0485009	0.242504	242.504
	WT H1 6h	0.79	0.683	70.0513	8.35636	417.818	2.78545							WT H1 6h	0.791	0.684	69.5122	8.71159	435.579	2.90386							WT H1 6h	0.79	0.683	69.4106	9.29594	464.797	3.09865							WT H1 6h	0.351	0.365	0.041	0.055	0.048	0.045194	0.22597	225.97
	WT H1 9h	0.601	0.494	50.6667	29.9391	1496.96	9.97971	8.14257	2.5981	1.83714				WT H1 9h	0.604	0.497	50.5081	30.4899	1524.49	10.1633	7.99587	3.06518	2.16741				WT H1 9h	0.604	0.497	50.5081	31.9002	1595.01	10.6334	8.24443	3.37854	2.38899				WT H1 9h	0.335	0.35	0.025	0.04	0.0325	0.0110229	0.0551146	55.1146
	WT H1 9h	0.669	0.562	57.641	18.9163	945.816	6.30544							WT H1 9h	0.687	0.58	58.9431	17.4854	874.269	5.82846							WT H1 9h	0.694	0.587	59.6545	17.5663	878.316	5.85544							WT H1 9h	0.367	0.366	0.057	0.056	0.0565	0.063933	0.319665	319.665
	WT H1 12h	0.597	0.49	50.2564	30.7587	1537.94	10.2529	17.0489	9.61102	6.79601				WT H1 12h	0.603	0.496	50.4065	30.6948	1534.74	10.2316	16.7777	9.25761	6.54612				WT H1 12h	0.61	0.503	51.1179	30.6563	1532.82	10.2188	16.9672	9.54378	6.74847				WT H1 12h	0.386	0.369	0.076	0.059	0.0675	0.0881834	0.440917	440.917
	WT H1 12h	0.472	0.365	37.4359	71.5348	3576.74	23.8449							WT H1 12h	0.48	0.373	37.9065	69.9715	3498.58	23.3238							WT H1 12h	0.483	0.376	38.2114	71.1471	3557.36	23.7157							WT H1 12h	0.353	0.371	0.043	0.061	0.052	0.0540123	0.270062	270.062
	WT H1 24h	0.279	0.172	17.641	263.311	13165.6	87.7704	67.9474	28.0339	19.823				WT H1 24h	0.278	0.171	17.378	270.782	13539.1	90.2608	69.0127	30.0493	21.2481				WT H1 24h	0.278	0.171	17.378	276.923	13846.2	92.3078	70.2565	31.1853	22.0514				WT H1 24h	0.359	0.354	0.049	0.044	0.0465	0.0418871	0.209436	209.436
	WT H1 24h	0.368	0.261	26.7692	144.373	7218.65	48.1244							WT H1 24h	0.373	0.266	27.0325	143.294	7164.69	47.7646							WT H1 24h	0.376	0.269	27.3374	144.615	7230.76	48.2051							WT H1 24h	0.35	0.34	0.04	0.03	0.035	0.0165344	0.082672	82.672
	G176A H1 0h	1.087	0.98	100.513	1.12486	56.2428	0.374952	0.343708	0.0441851	0.0312436				G176A H1 0h	1.096	0.989	100.508	1.12909	56.4547	0.376365	0.357237	0.0270499	0.0191272				G176A H1 0h	1.117	1.01	102.642	1.06377	53.1886	0.354591	0.349951	0.0065613	0.00463954				G176A H1 0h	0.338	0.347	0.028	0.037	0.0325	0.0110229	0.0551146	55.1146
	G176A H1 0h	1.114	1.007	103.282	0.937394	46.8697	0.312465							G176A H1 0h	1.112	1.005	102.134	1.01433	50.7165	0.33811							G176A H1 0h	1.121	1.014	103.049	1.03594	51.7968	0.345312							G176A H1 0h	0.383	0.397	0.073	0.087	0.08	0.115741	0.578704	578.704
	G176A H1 3h	1.086	0.979	100.41	1.13248	56.6238	0.377492	0.343927	0.0474682	0.0335651				G176A H1 3h	1.077	0.97	98.5772	1.28236	64.1178	0.427452	0.363577	0.0903332	0.0638752				G176A H1 3h	1.091	0.984	100	1.26387	63.1937	0.421291	0.362868	0.0826224	0.0584228				G176A H1 3h	0.341	0.351	0.031	0.041	0.036	0.018739	0.0936949	93.6949
	G176A H1 3h	1.115	1.008	103.385	0.931086	46.5543	0.310362							G176A H1 3h	1.13	1.023	103.963	0.899105	44.9552	0.299702							G176A H1 3h	1.14	1.033	104.98	0.913337	45.6668	0.304446							G176A H1 3h	0.335	0.408	0.025	0.098	0.0615	0.0749559	0.37478	374.78
	G176A H1 6h	0.939	0.832	85.3333	3.05556	152.778	1.01852	2.80468	2.52602	1.78616				G176A H1 6h	0.93	0.823	83.6382	3.43313	171.657	1.14438	2.74244	2.26	1.59806				G176A H1 6h	0.944	0.837	85.061	3.34905	167.453	1.11635	2.70213	2.24263	1.58578				G176A H1 6h	0.352	0.353	0.042	0.043	0.0425	0.0330688	0.165344	165.344
	G176A H1 6h	0.716	0.609	62.4615	13.7725	688.627	4.59085							G176A H1 6h	0.731	0.624	63.4146	13.0215	651.076	4.3405							G176A H1 6h	0.741	0.634	64.4309	12.8637	643.185	4.2879							G176A H1 6h	0.387	0.396	0.077	0.086	0.0815	0.119048	0.595238	595.238
	G176A H1 9h	0.717	0.61	62.5641	13.6799	683.993	4.55995	6.2196	2.34709	1.65964				G176A H1 9h	0.721	0.614	62.3984	13.9237	696.186	4.64124	6.50501	2.63576	1.86376				G176A H1 9h	0.731	0.624	63.4146	13.7454	687.269	4.58179	6.64874	2.92311	2.06695				G176A H1 9h	0.382	0.402	0.072	0.092	0.082	0.12015	0.60075	600.75
	G176A H1 9h	0.636	0.529	54.2564	23.6377	1181.89	7.87924							G176A H1 9h	0.633	0.526	53.4553	25.1063	1255.32	8.36877							G176A H1 9h	0.634	0.527	53.5569	26.1471	1307.35	8.71569							G176A H1 9h	0.369	0.374	0.059	0.064	0.0615	0.0749559	0.37478	374.78
	G176A H1 12h	0.548	0.441	45.2308	42.8209	2141.05	14.2736	11.6766	3.67277	2.59704				G176A H1 12h	0.56	0.453	46.0366	40.942	2047.1	13.6473	11.2681	3.36475	2.37924				G176A H1 12h	0.563	0.456	46.3415	41.8634	2093.17	13.9545	11.5421	3.41165	2.4124				G176A H1 12h	0.363	0.352	0.053	0.042	0.0475	0.0440917	0.220459	220.459
	G176A H1 12h	0.615	0.508	52.1026	27.2387	1361.93	9.07955							G176A H1 12h	0.624	0.517	52.5407	26.6666	1333.33	8.88886							G176A H1 12h	0.627	0.52	52.8455	27.389	1369.45	9.12967							G176A H1 12h	0.348	0.352	0.038	0.042	0.04	0.0275573	0.137787	137.787
	G176A H1 24h	0.346	0.239	24.5128	167.494	8374.69	55.8313	35.3979	28.8972	20.4334				G176A H1 24h	0.351	0.244	24.7967	166.048	8302.41	55.3494	34.7782	29.092	20.5712				G176A H1 24h	0.354	0.247	25.1016	167.322	8366.1	55.774	35.0994	29.2383	20.6746				G176A H1 24h	0.339	0.337	0.029	0.027	0.028	0.00110229	0.00551146	5.51146
	G176A H1 24h	0.541	0.434	44.5128	44.8934	2244.67	14.9645							G176A H1 24h	0.554	0.447	45.4268	42.6212	2131.06	14.2071							G176A H1 24h	0.558	0.451	45.8333	43.2743	2163.71	14.4248							G176A H1 24h	0.367	0.364	0.057	0.054	0.0555	0.0617284	0.308642	308.642
	ΔhrcN H1 0h	1.118	1.011	103.692	0.912416	45.6208	0.304139	0.612277	0.435773	0.308138				ΔhrcN H1 0h	1.126	1.019	103.557	0.923523	46.1762	0.307841	0.571556	0.372949	0.263715				ΔhrcN H1 0h	1.143	1.036	105.285	0.895352	44.7676	0.298451	0.588894	0.410749	0.290443				ΔhrcN H1 0h	0.312	0.31	0.002	0	0.001	-0.0584215	-0.292108	-292.108
	ΔhrcN H1 0h	0.954	0.847	86.8718	2.76125	138.062	0.920415							ΔhrcN H1 0h	0.977	0.87	88.4146	2.50581	125.291	0.835271							ΔhrcN H1 0h	0.98	0.873	88.7195	2.63801	131.901	0.879337							ΔhrcN H1 0h	0.318	0.317	0.008	0.007	0.0075	-0.0440917	-0.220459	-220.459
	ΔhrcN H1 3h	1.131	1.024	105.026	0.835741	41.787	0.27858	0.328036	0.0699413	0.049456				ΔhrcN H1 3h	1.121	1.014	103.049	0.954981	47.7491	0.318327	0.346089	0.0392618	0.0277623				ΔhrcN H1 3h	1.141	1.034	105.081	0.907302	45.3651	0.302434	0.348351	0.0649368	0.0459172				ΔhrcN H1 3h	0.354	0.35	0.044	0.04	0.042	0.0319665	0.159832	159.832
	ΔhrcN H1 3h	1.086	0.979	100.41	1.13248	56.6238	0.377492							ΔhrcN H1 3h	1.097	0.99	100.61	1.12156	56.0778	0.373852							ΔhrcN H1 3h	1.101	0.994	101.016	1.18281	59.1403	0.394268							ΔhrcN H1 3h	0.354	0.338	0.044	0.028	0.036	0.018739	0.0936949	93.6949
	ΔhrcN H1 6h	1.054	0.947	97.1282	1.40561	70.2807	0.468538	0.379318	0.126176	0.0892198				ΔhrcN H1 6h	1.064	0.957	97.2561	1.39904	69.9521	0.466347	0.37145	0.134206	0.0948979				ΔhrcN H1 6h	1.07	0.963	97.8659	1.45266	72.6329	0.484219	0.38647	0.138239	0.0977495				ΔhrcN H1 6h	0.338	0.339	0.028	0.029	0.0285	0.00220459	0.0110229	11.0229
	ΔhrcN H1 6h	1.125	1.018	104.41	0.870294	43.5147	0.290098							ΔhrcN H1 6h	1.142	1.035	105.183	0.829655	41.4827	0.276552							ΔhrcN H1 6h	1.148	1.041	105.793	0.866161	43.3081	0.28872							ΔhrcN H1 6h	0.346	0.34	0.036	0.03	0.033	0.0121252	0.0606261	60.6261
	ΔhrcN H1 9h	1.197	1.09	111.795	0.535222	26.7611	0.178407	0.220281	0.0592189	0.0418741				ΔhrcN H1 9h	1.176	1.069	108.638	0.66066	33.033	0.22022	0.266107	0.0648937	0.0458868				ΔhrcN H1 9h	1.182	1.075	109.248	0.691371	34.5686	0.230457	0.28561	0.0779985	0.0551533				ΔhrcN H1 9h	0.382	0.387	0.072	0.077	0.0745	0.103616	0.518078	518.078
	ΔhrcN H1 9h	1.14	1.033	105.949	0.786466	39.3233	0.262155							ΔhrcN H1 9h	1.124	1.017	103.354	0.93598	46.799	0.311993							ΔhrcN H1 9h	1.123	1.016	103.252	1.02229	51.1145	0.340764							ΔhrcN H1 9h	0.369	0.369	0.059	0.059	0.059	0.0694444	0.347222	347.222
	ΔhrcN H1 12h	1.161	1.054	108.103	0.682496	34.1248	0.227499	0.311631	0.118981	0.084132				ΔhrcN H1 12h	1.196	1.089	110.671	0.577816	28.8908	0.192605	0.284485	0.129937	0.0918796				ΔhrcN H1 12h	1.2	1.093	111.077	0.613605	30.6802	0.204535	0.296805	0.13049	0.0922703				ΔhrcN H1 12h	0.355	0.362	0.045	0.052	0.0485	0.0462963	0.231481	231.481
	ΔhrcN H1 12h	1.079	0.972	99.6923	1.18729	59.3644	0.395763							ΔhrcN H1 12h	1.096	0.989	100.508	1.12909	56.4547	0.376365							ΔhrcN H1 12h	1.103	0.996	101.22	1.16723	58.3613	0.389076							ΔhrcN H1 12h	0.387	0.384	0.077	0.074	0.0755	0.10582	0.529101	529.101
	ΔhrcN H1 24h	1.162	1.055	108.205	0.677903	33.8952	0.225968	0.262004	0.0509627	0.0360361				ΔhrcN H1 24h	1.164	1.057	107.419	0.715963	35.7982	0.238654	0.268177	0.041752	0.0295231				ΔhrcN H1 24h	1.173	1.066	108.333	0.733876	36.6938	0.244625	0.271538	0.0380602	0.0269127				ΔhrcN H1 24h	0.347	0.353	0.037	0.043	0.04	0.0275573	0.137787	137.787
	ΔhrcN H1 24h	1.121	1.014	104	0.89412	44.706	0.29804							ΔhrcN H1 24h	1.131	1.024	104.065	0.893102	44.6551	0.297701							ΔhrcN H1 24h	1.143	1.036	105.285	0.895352	44.7676	0.298451							ΔhrcN H1 24h	0.349	0.35	0.039	0.04	0.0395	0.026455	0.132275	132.275
																																																196.729
		WT	G176A	ΔhrcN		Se
	0	0.242682	0.343708	0.612277		0.00737146	0.0312436	0.308138
	3	0.637553	0.343927	0.328036		0.129471	0.0335651	0.049456
	6	2.07355	2.80468	0.379318		0.711906	1.78616	0.0892198
	9	8.14257	6.2196	0.220281		1.83714	1.65964	0.0418741
	12	17.0489	11.6766	0.311631		6.79601	2.59704	0.084132
	24	67.9474	35.3979	0.262004		19.823	20.4334	0.0360361
						Sd
						0.0104248	0.343708	0.612277
						0.1831	0.343927	0.328036
						1.00679	2.80468	0.379318
						2.5981	6.2196	0.220281
						9.61102	11.6766	0.311631
						28.0339	35.3979	0.262004
[truncated: 15 more columns]
