# Supplementary material for: Cyclic-di-GMP controls Type III effector export and symptom development in Pseudomonas syringae infections via the export ATPase HrcN
Source: PLoS Pathog. 2025 Dec 26;21(12):e1013376. doi: 10.1371/journal.ppat.1013376 (PMC12774368; doi:10.1371/journal.ppat.1013376)
Supplement: S1 Data — (ZIP) [file ppat.1013376.s007.zip › Raw Data for Resubmission cleaned/Fig S1A/2019.07.09 - INF All CI Muts WT to F174Y.xls]

## Sheet: preperation print out
Date:
Infection:			OD600:
Plant age:
Procedure:	2 leaves per plant and timepoint, 2 leaf discs (No.3), 1 tube (2mL-tube, 200 µl MgCl2)
	OD600		add µl for final volume:
Medium (vol):
	L-medium	10 mM MgCl2	_____	_____
Strain #

## Sheet: print out
cfu counts
Infection date:
Plant:
Strain/antibiotic:
___ dpi
Dilution	1	2	3	4	1	2	3	4	1	2	3	4	1	2	3	4	1	2	3	4	1	2	3	4	1	2	3	4	1	2	3	4
___ dpi
Dilution
___ dpi
Dilution
___ dpi
Dilution
___ dpi
Dilution
___ dpi
Plant:
Strain/antibiotic:
Dilution	1	2	3	4	1	2	3	4	1	2	3	4	1	2	3	4	1	2	3	4	1	2	3	4	1	2	3	4	1	2	3	4
___ dpi
Dilution
___ dpi
Dilution
___ dpi
Dilution

## Sheet: raw data
Infection		Infiltration	OD=
Plant age
Procedure	2 leaves per plant and timepoint, 2 leaf discs (No.3), 1 tube
plant	bacteria	dpi	Samples	μl plated	dilution	colonies		plant	bacteria	dpi	Samples	μl plated	dilution	colonies
Col-0	Pto DC3000	0	1	20						0	1	20
		0	2	20						0	2	20
		0	3	20						0	3	20
		0	4	20						0	4	20
		1	1	20						1	1	20
		1	2	20						1	2	20
		1	3	20						1	3	20
		1	4	20						1	4	20
		2	1	20						2	1	20
		2	2	20						2	2	20
		2	3	20						2	3	20
		2	4	20						2	4	20
		3	1	20						3	1	20
		3	2	20						3	2	20
		3	3	20						3	3	20
		3	4	20						3	4	20
		5	1	20						5	1	20
		5	2	20						5	2	20
		5	3	20						5	3	20
		5	4	20						5	4	20
plant	bacteria	dpi	Samples	μl plated	dilution	colonies		plant	bacteria	dpi	Samples	μl plated	dilution	colonies
		0	1	20						0	1	20
		0	2	20						0	2	20
		0	3	20						0	3	20
		0	4	20						0	4	20
		1	1	20						1	1	20
		1	2	20						1	2	20
		1	3	20						1	3	20
		1	4	20						1	4	20
		2	1	20						2	1	20
		2	2	20						2	2	20
		2	3	20						2	3	20
		2	4	20						2	4	20
		3	1	20						3	1	20
		3	2	20						3	2	20
		3	3	20						3	3	20
		3	4	20						3	4	20
		5	1	20						5	1	20
		5	2	20						5	2	20
		5	3	20						5	3	20
		5	4	20						5	4	20
plant	bacteria	dpi	Samples	μl plated	dilution	colonies		plant	bacteria	dpi	Samples	μl plated	dilution	colonies
		0	1	20						0	1	20
		0	2	20						0	2	20
		0	3	20						0	3	20
		0	4	20						0	4	20
		1	1	20						1	1	20
		1	2	20						1	2	20
		1	3	20						1	3	20
		1	4	20						1	4	20
		2	1	20						2	1	20
		2	2	20						2	2	20
		2	3	20						2	3	20
		2	4	20						2	4	20
		3	1	20						3	1	20
		3	2	20						3	2	20
		3	3	20						3	3	20
		3	4	20						3	4	20
		5	1	20						5	1	20
		5	2	20						5	2	20
		5	3	20						5	3	20
		5	4	20						5	4	20
plant	bacteria	dpi	Samples	μl plated	dilution	colonies		plant	bacteria	dpi	Samples	μl plated	dilution	colonies
		0	1	20						0	1	20
		0	2	20						0	2	20
		0	3	20						0	3	20
		0	4	20						0	4	20
		1	1	20						1	1	20
		1	2	20						1	2	20
		1	3	20						1	3	20
		1	4	20						1	4	20
		2	1	20						2	1	20
		2	2	20						2	2	20
		2	3	20						2	3	20
		2	4	20						2	4	20
		3	1	20						3	1	20
		3	2	20						3	2	20
		3	3	20						3	3	20
		3	4	20						3	4	20
		5	1	20						5	1	20
		5	2	20						5	2	20
		5	3	20						5	3	20
		5	4	20						5	4	20

## Sheet: data analysis
Infiltration OD:		0.0002				initial vol (uL)	dilution
Plant genotype		Col-0			row A	200	0
time course				20+180	row B	2000	1
4 plants/samples				20+180	row C	20000	2
		CORN	cm2	20+180	row D	200000	3
		r= mm	0.384	20+180	row E	2000000	4
		2 * No 3	0.768	20+180	row F	20000000	5
				20+180	row G	200000000	6
plant	bacteria	dpi	Samples	μl plated	dilution	colonies	E=col/μL plated	Dil Factor	cfu=E*Dil Factor	Punch cm2	cfu/cm2	average	deviation	STDEV/SQRT(n)	log(cfu/cm2)	average	deviation	STDEV/SQRT(n)
	WT	0	1	20	1	16	0.8	2000	1600	0.768	2083.33	2278.65	1662.39	831.194	3.31876	3.28187	0.284878	0.142439				WT	ΔHrcC	ΔHrcN	G176A	E208D	G311A	L338V	F174Y
			2	20	1	9	0.45	2000	900	0.768	1171.88				3.06888						0	3.28187	2.80698	3.44049	2.82196	3.61673	3.34519	3.33323	3.46056
			3	20	1	9	0.45	2000	900	0.768	1171.88				3.06888						2	6.03938	4.05889	4.43681	5.84877	6.60076	6.41458	6.88973	6.56753
			4	20	1	36	1.8	2000	3600	0.768	4687.5				3.67094						3	6.26515	4.23521	4.02076	6.16702	6.86021	6.85746	6.05918	6.73392
		1	1	20			0.05	200	10	0.768	13.0208	13.0208	0	0	1.11464	1.11464	0	0
			2	20			0.05	200	10	0.768	13.0208				1.11464						S.E.	0.142439	0.0918058	0.0709265	0.255129	0.093883	0.0746224	0.0726312	0.0853271
			3	20			0.05	200	10	0.768	13.0208				1.11464							0.0752575	0.233787	0.185143	0.149028	0.282078	0.27665	0.235134	0.0721565
			4	20			0.05	200	10	0.768	13.0208				1.11464							0.0868999	0.17779	0.108118	0.0684858	0.188938	0.284595	0.329894	0.150773
		2	1	20	5	1	0.05	20000000	1000000	0.768	1.30208e+06	1.13932e+06	325521	162760	6.11464	6.03938	0.150515	0.0752575
			2	20	5	1	0.05	20000000	1000000	0.768	1.30208e+06				6.11464
			3	20	5	1	0.05	20000000	1000000	0.768	1.30208e+06				6.11464
			4	20	4	5	0.25	2000000	500000	0.768	651042				5.81361
		3	1	20	5	1	0.05	20000000	1000000	0.768	1.30208e+06	1953125	751758	375879	6.11464	6.26515	0.1738	0.0868999
			2	20	5	1	0.05	20000000	1000000	0.768	1.30208e+06				6.11464
			3	20	5	2	0.1	20000000	2000000	0.768	2.60417e+06				6.41567
			4	20	5	2	0.1	20000000	2000000	0.768	2.60417e+06				6.41567
		5	1	20			0.05	200	10	0.768	13.0208	13.0208	0	0	1.11464	1.11464	0	0
			2	20			0.05	200	10	0.768	13.0208				1.11464
			3	20			0.05	200	10	0.768	13.0208				1.11464
			4	20			0.05	200	10	0.768	13.0208				1.11464
plant	bacteria	dpi	Samples	μl plated	dilution	colonies	E=col/μL plated	Dil Factor	cfu=E*Dil Factor	Punch cm2	cfu/cm2	average	deviation	STDEV/SQRT(n)	log(cfu/cm2)	average	deviation	STDEV/SQRT(n)
	ΔHrcC	0	1	20	1	7	0.35	2000	700	0.768	911.458	683.594	268.431	134.216	2.95974	2.80698	0.183612	0.0918058
			2	20	1	4	0.2	2000	400	0.768	520.833				2.7167
			3	20	1	3	0.15	2000	300	0.768	390.625				2.59176
			4	20	1	7	0.35	2000	700	0.768	911.458				2.95974
		1	1	20			0.05	200	10	0.768	13.0208	13.0208	0	0	1.11464	1.11464	0	0
			2	20			0.05	200	10	0.768	13.0208				1.11464
			3	20			0.05	200	10	0.768	13.0208				1.11464
			4	20			0.05	200	10	0.768	13.0208				1.11464
		2	1	20	2	8	0.4	20000	8000	0.768	10416.7	15950.5	11664.4	5832.19	4.01773	4.05889	0.467574	0.233787
			2	20	2	2	0.1	20000	2000	0.768	2604.17				3.41567
			3	20	2	22	1.1	20000	22000	0.768	28645.8				4.45706
			4	20	2	17	0.85	20000	17000	0.768	22135.4				4.34509
		3	1	20	2	23	1.15	20000	23000	0.768	29947.9	20833.3	11401	5700.49	4.47637	4.23521	0.35558	0.17779
			2	20	2	4	0.2	20000	4000	0.768	5208.33				3.7167
			3	20	2	15	0.75	20000	15000	0.768	19531.2				4.29073
			4	20	2	22	1.1	20000	22000	0.768	28645.8				4.45706
		5	1	20			0.05	200	10	0.768	13.0208	13.0208	0	0	1.11464	1.11464	0	0
			2	20			0.05	200	10	0.768	13.0208				1.11464
			3	20			0.05	200	10	0.768	13.0208				1.11464
			4	20			0.05	200	10	0.768	13.0208				1.11464
plant	bacteria	dpi	Samples	μl plated	dilution	colonies	E=col/μL plated	Dil Factor	cfu=E*Dil Factor	Punch cm2	cfu/cm2	average	deviation	STDEV/SQRT(n)	log(cfu/cm2)	average	deviation	STDEV/SQRT(n)
	ΔHrcN	0	1	20	1	19	0.95	2000	1900	0.768	2473.96	2864.58	870.223	435.111	3.39339	3.44049	0.141853	0.0709265
			2	20	1	28	1.4	2000	2800	0.768	3645.83				3.5618
			3	20	1	14	0.7	2000	1400	0.768	1822.92				3.26077
			4	20	1	27	1.35	2000	2700	0.768	3515.62				3.546
		1	1	20			0.05	200	10	0.768	13.0208	13.0208	0	0	1.11464	1.11464	0	0
			2	20			0.05	200	10	0.768	13.0208				1.11464
			3	20			0.05	200	10	0.768	13.0208				1.11464
			4	20			0.05	200	10	0.768	13.0208				1.11464
		2	1	20	2	25	1.25	20000	25000	0.768	32552.1	33528.6	18425.7	9212.87	4.51258	4.43681	0.370285	0.185143
			2	20	2	36	1.8	20000	36000	0.768	46875				4.67094
			3	20	2	6	0.3	20000	6000	0.768	7812.5				3.89279
			4	20	2	36	1.8	20000	36000	0.768	46875				4.67094
		3	1	20	2	4	0.2	20000	4000	0.768	5208.33	11393.2	4798.9	2399.45	3.7167	4.02076	0.216236	0.108118
			2	20	2	9	0.45	20000	9000	0.768	11718.8				4.06888
			3	20	2	13	0.65	20000	13000	0.768	16927.1				4.22858
			4	20	2	9	0.45	20000	9000	0.768	11718.8				4.06888
		5	1	20			0.05	200	10	0.768	13.0208	13.0208	0	0	1.11464	1.11464	0	0
			2	20			0.05	200	10	0.768	13.0208				1.11464
			3	20			0.05	200	10	0.768	13.0208				1.11464
			4	20			0.05	200	10	0.768	13.0208				1.11464
plant	bacteria	dpi	Samples	μl plated	dilution	colonies	E=col/μL plated	Dil Factor	cfu=E*Dil Factor	Punch cm2	cfu/cm2	average	deviation	STDEV/SQRT(n)	log(cfu/cm2)	average	deviation	STDEV/SQRT(n)
	G176A	0	1	20	1	15	0.75	2000	1500	0.768	1953.12	976.562	777.625	388.812	3.29073	2.82196	0.510258	0.255129
			2	20	1	9	0.45	2000	900	0.768	1171.88				3.06888
			3	20	1	5	0.25	2000	500	0.768	651.042				2.81361
			4	20	1	1	0.05	2000	100	0.768	130.208				2.11464
		1	1	20			0.05	200	10	0.768	13.0208	13.0208	0	0	1.11464	1.11464	0	0
			2	20			0.05	200	10	0.768	13.0208				1.11464
			3	20			0.05	200	10	0.768	13.0208				1.11464
			4	20			0.05	200	10	0.768	13.0208				1.11464
		2	1	20	4	9	0.45	2000000	900000	0.768	1171875	813802	403085	201543	6.06888	5.84877	0.298055	0.149028
			2	20	4	2	0.1	2000000	200000	0.768	260417				5.41567
			3	20	4	8	0.4	2000000	800000	0.768	1.04167e+06				6.01773
			4	20	4	6	0.3	2000000	600000	0.768	781250				5.89279
		3	1	20	4	18	0.9	2000000	1800000	0.768	2343750	1.52995e+06	545996	272998	6.36991	6.16702	0.136972	0.0684858
			2	20	4	10	0.5	2000000	1000000	0.768	1.30208e+06				6.11464
			3	20	5	1	0.05	20000000	1000000	0.768	1.30208e+06				6.11464
			4	20	4	9	0.45	2000000	900000	0.768	1171875				6.06888
		5	1	20			0.05	200	10	0.768	13.0208	13.0208	0	0	1.11464	1.11464	0	0
			2	20			0.05	200	10	0.768	13.0208				1.11464
			3	20			0.05	200	10	0.768	13.0208				1.11464
			4	20			0.05	200	10	0.768	13.0208				1.11464
plant	bacteria	dpi	Samples	μl plated	dilution	colonies	E=col/μL plated	Dil Factor	cfu=E*Dil Factor	Punch cm2	cfu/cm2	average	deviation	STDEV/SQRT(n)	log(cfu/cm2)	average	deviation	STDEV/SQRT(n)
	E208D	0	1	20	1	31	1.55	2000	3100	0.768	4036.46	4459.64	2129.94	1064.97	3.606	3.61673	0.187766	0.093883
			2	20	1	58	2.9	2000	5800	0.768	7552.08				3.87807
			3	20	1	21	1.05	2000	2100	0.768	2734.38				3.43686
			4	20	1	27	1.35	2000	2700	0.768	3515.62				3.546
		1	1	20			0.05	200	10	0.768	13.0208	13.0208	0	0	1.11464	1.11464	0	0
			2	20			0.05	200	10	0.768	13.0208				1.11464
			3	20			0.05	200	10	0.768	13.0208				1.11464
			4	20			0.05	200	10	0.768	13.0208				1.11464
		2	1	20	5	8	0.4	20000000	8000000	0.768	1.04167e+07	6.83594e+06	6.58593e+06	3.29297e+06	7.01773	6.60076	0.564156	0.282078
			2	20	5	1	0.05	20000000	1000000	0.768	1.30208e+06				6.11464
			3	20	5	1	0.05	20000000	1000000	0.768	1.30208e+06				6.11464
			4	20	5	11	0.55	20000000	11000000	0.768	1.43229e+07				7.15603
		3	1	20	5	2	0.1	20000000	2000000	0.768	2.60417e+06	9.4401e+06	7.47045e+06	3.73522e+06	6.41567	6.86021	0.377877	0.188938
			2	20	5	4	0.2	20000000	4000000	0.768	5.20833e+06				6.7167
			3	20	5	15	0.75	20000000	15000000	0.768	19531250				7.29073
			4	20	5	8	0.4	20000000	8000000	0.768	1.04167e+07				7.01773
		5	1	20			0.05	200	10	0.768	13.0208	13.0208	0	0	1.11464	1.11464	0	0
			2	20			0.05	200	10	0.768	13.0208				1.11464
			3	20			0.05	200	10	0.768	13.0208				1.11464
			4	20			0.05	200	10	0.768	13.0208				1.11464
plant	bacteria	dpi	Samples	μl plated	dilution	colonies	E=col/μL plated	Dil Factor	cfu=E*Dil Factor	Punch cm2	cfu/cm2	average	deviation	STDEV/SQRT(n)	log(cfu/cm2)	average	deviation	STDEV/SQRT(n)
	G311A	0	1	20	1	11	0.55	2000	1100	0.768	1432.29	2311.2	762.025	381.012	3.15603	3.34519	0.149245	0.0746224
			2	20	1	25	1.25	2000	2500	0.768	3255.21				3.51258
			3	20	1	16	0.8	2000	1600	0.768	2083.33				3.31876
			4	20	1	19	0.95	2000	1900	0.768	2473.96				3.39339
		1	1	20			0.05	200	10	0.768	13.0208	13.0208	0	0	1.11464	1.11464	0	0
			2	20			0.05	200	10	0.768	13.0208				1.11464
			3	20			0.05	200	10	0.768	13.0208				1.11464
			4	20			0.05	200	10	0.768	13.0208				1.11464
		2	1	20	5	1	0.05	20000000	1000000	0.768	1.30208e+06	4.88281e+06	6.37312e+06	3.18656e+06	6.11464	6.41458	0.5533	0.27665
			2	20	5	11	0.55	20000000	11000000	0.768	1.43229e+07				7.15603
			3	20	4	24	1.2	2000000	2.4e+06	0.768	3.125e+06				6.49485
			4	20	4	6	0.3	2000000	600000	0.768	781250				5.89279
		3	1	20	5	13	0.65	20000000	13000000	0.768	1.69271e+07	11718750	1.02526e+07	5.12631e+06	7.22858	6.85746	0.569191	0.284595
			2	20	5	4	0.2	20000000	4000000	0.768	5.20833e+06				6.7167
			3	20	5	18	0.9	20000000	18000000	0.768	23437500				7.36991
			4	20	5	1	0.05	20000000	1000000	0.768	1.30208e+06				6.11464
		5	1	20			0.05	200	10	0.768	13.0208	13.0208	0	0	1.11464	1.11464	0	0
			2	20			0.05	200	10	0.768	13.0208				1.11464
			3	20			0.05	200	10	0.768	13.0208				1.11464
			4	20			0.05	200	10	0.768	13.0208				1.11464
plant	bacteria	dpi	Samples	μl plated	dilution	colonies	E=col/μL plated	Dil Factor	cfu=E*Dil Factor	Punch cm2	cfu/cm2	average	deviation	STDEV/SQRT(n)	log(cfu/cm2)	average	deviation	STDEV/SQRT(n)
	L338V	0	1	20	1	24	1.2	2000	2400	0.768	3125	2246.09	747.045	373.522	3.49485	3.33323	0.145262	0.0726312
			2	20	1	20	1	2000	2000	0.768	2604.17				3.41567
			3	20	1	13	0.65	2000	1300	0.768	1692.71				3.22858
			4	20	1	12	0.6	2000	1200	0.768	1562.5				3.19382
		1	1	20			0.05	200	10	0.768	13.0208	13.0208	0	0	1.11464	1.11464	0	0
			2	20			0.05	200	10	0.768	13.0208				1.11464
			3	20			0.05	200	10	0.768	13.0208				1.11464
			4	20			0.05	200	10	0.768	13.0208				1.11464
		2	1	20	5	21	1.05	20000000	21000000	0.768	27343750	11718750	1.1401e+07	5.70049e+06	7.43686	6.88973	0.470267	0.235134
			2	20	5	3	0.15	20000000	3e+06	0.768	3.90625e+06				6.59176
			3	20	5	2	0.1	20000000	2000000	0.768	2.60417e+06				6.41567
			4	20	4	100	5	2000000	10000000	0.768	1.30208e+07				7.11464
		3	1	20	4	1	0.05	2000000	100000	0.768	130208	1.98568e+06	1.63107e+06	815536	5.11464	6.05918	0.659788	0.329894
			2	20	5	3	0.15	20000000	3e+06	0.768	3.90625e+06				6.59176
			3	20	5	1	0.05	20000000	1000000	0.768	1.30208e+06				6.11464
			4	20	5	2	0.1	20000000	2000000	0.768	2.60417e+06				6.41567
		5	1	20			0.05	200	10	0.768	13.0208	13.0208	0	0	1.11464	1.11464	0	0
			2	20			0.05	200	10	0.768	13.0208				1.11464
			3	20			0.05	200	10	0.768	13.0208				1.11464
			4	20			0.05	200	10	0.768	13.0208				1.11464
plant	bacteria	dpi	Samples	μl plated	dilution	colonies	E=col/μL plated	Dil Factor	cfu=E*Dil Factor	Punch cm2	cfu/cm2	average	deviation	STDEV/SQRT(n)	log(cfu/cm2)	average	deviation	STDEV/SQRT(n)
	F174Y	0	1	20	1	36	1.8	2000	3600	0.768	4687.5	3059.9	1209.84	604.92	3.67094	3.46056	0.170654	0.0853271
			2	20	1	20	1	2000	2000	0.768	2604.17				3.41567
			3	20	1	24	1.2	2000	2400	0.768	3125				3.49485
			4	20	1	14	0.7	2000	1400	0.768	1822.92				3.26077
		1	1	20			0.05	200	10	0.768	13.0208	13.0208	0	0	1.11464	1.11464	0	0
			2	20			0.05	200	10	0.768	13.0208				1.11464
			3	20			0.05	200	10	0.768	13.0208				1.11464
			4	20			0.05	200	10	0.768	13.0208				1.11464
		2	1	20	5	4	0.2	20000000	4000000	0.768	5.20833e+06	3.84115e+06	1.17187e+06	585937	6.7167	6.56753	0.144313	0.0721565
			2	20	5	3	0.15	20000000	3e+06	0.768	3.90625e+06				6.59176
			3	20	5	3	0.15	20000000	3e+06	0.768	3.90625e+06				6.59176
			4	20	4	18	0.9	2000000	1800000	0.768	2343750				6.36991
		3	1	20	5	10	0.5	20000000	10000000	0.768	1.30208e+07	6.51042e+06	4.63415e+06	2.31707e+06	7.11464	6.73392	0.301546	0.150773
			2	20	5	5	0.25	20000000	5000000	0.768	6.51042e+06				6.81361
			3	20	5	2	0.1	20000000	2000000	0.768	2.60417e+06				6.41567
			4	20	5	3	0.15	20000000	3e+06	0.768	3.90625e+06				6.59176
		5	1	20			0.05	200	10	0.768	13.0208	13.0208	0	0	1.11464	1.11464	0	0
			2	20			0.05	200	10	0.768	13.0208				1.11464
			3	20			0.05	200	10	0.768	13.0208				1.11464
			4	20			0.05	200	10	0.768	13.0208				1.11464
