# Supplementary material for: Cyclic-di-GMP controls Type III effector export and symptom development in Pseudomonas syringae infections via the export ATPase HrcN
Source: PLoS Pathog. 2025 Dec 26;21(12):e1013376. doi: 10.1371/journal.ppat.1013376 (PMC12774368; doi:10.1371/journal.ppat.1013376)
Supplement: S1 Data — (ZIP) [file ppat.1013376.s007.zip › Raw Data for Resubmission cleaned/Fig S1C/2019.07.09 - INF All CI Muts WT to F174Y ImageJ.xlsx]

## Sheet: Sheet1
Magic Wand Tolerace 100, individual leaves average													Stats 2t test vs WT
											2.82843
	Leaf1	Leaf2	Leaf3	Leaf4	Leaf5	Leaf6	Leaf7	Leaf8	Average	STDev	STError
WT	175.592	174.227	183.438	170.678	187.84	174.63	156.604	156.591	172.45	10.4947	3.71045
ΔHrcC	156.63	152.747	155.475	153.837	150.054	154.572	149.784	145.282	152.298	3.48534	1.23225		0.0002
ΔHrcN	157.065	149.878	154.319	152.942	151.978	152.178	148.302	144.941	151.45	3.49182	1.23454		0.0006
G176A	149.913	149.054	152.491	150.323	154.509	146.384	148.583	146.97	149.778	2.53511	0.896297		0.0006
E208D	174.76	177.366	200.183	165.709	179.127	185.081	163.969	170.481	177.084	10.9096	3.85714		0.4
G311A	152.959	148.919	149.967	150.349	150.305	145.538	144.353	143.441	148.229	3.15958	1.11708		1e-05
L338V	175.507	182.638	183.448	168.108	169.304	160.401	177.174	151.961	171.068	10.2155	3.61173		0.79
F174Y	161.552	184.338	165.154	166.65	171.575	156.716	162.045	146.489	164.315	10.2961	3.64023		0.14
Control	136.78	139.557	137.589	138.022	138.314	135.686	138.504	126.244	136.337	3.96655	1.40239		1e-05
