# Supplementary material for: Cyclic-di-GMP controls Type III effector export and symptom development in Pseudomonas syringae infections via the export ATPase HrcN
Source: PLoS Pathog. 2025 Dec 26;21(12):e1013376. doi: 10.1371/journal.ppat.1013376 (PMC12774368; doi:10.1371/journal.ppat.1013376)
Supplement: S1 Data — (ZIP) [file ppat.1013376.s007.zip › Raw Data for Resubmission cleaned/Fig S1D/2020.09.28. HrcN Complementation (attempt 2) v2.xls]

## Sheet: preperation print out
Date:
Infection:			OD600:
Plant age:
Procedure:	2 leaves per plant and timepoint, 2 leaf discs (No.3), 1 tube (2mL-tube, 200 µl MgCl2)
	OD600		add µl for final volume:
Medium (vol):
	L-medium	10 mM MgCl2	_____	_____
Strain #

## Sheet: print out
cfu counts
Infection date:
Plant:
Strain/antibiotic:
___ dpi
Dilution	1	2	3	4	1	2	3	4	1	2	3	4	1	2	3	4	1	2	3	4	1	2	3	4	1	2	3	4	1	2	3	4
___ dpi
Dilution
___ dpi
Dilution
___ dpi
Dilution
___ dpi
Dilution
___ dpi
Plant:
Strain/antibiotic:
Dilution	1	2	3	4	1	2	3	4	1	2	3	4	1	2	3	4	1	2	3	4	1	2	3	4	1	2	3	4	1	2	3	4
___ dpi
Dilution
___ dpi
Dilution
___ dpi
Dilution

## Sheet: raw data
Infection		Infiltration	OD=
Plant age
Procedure	2 leaves per plant and timepoint, 2 leaf discs (No.3), 1 tube
plant	bacteria	dpi	Samples	μl plated	dilution	colonies		plant	bacteria	dpi	Samples	μl plated	dilution	colonies
Col-0	Pto DC3000	0	1	20						0	1	20
		0	2	20						0	2	20
		0	3	20						0	3	20
		0	4	20						0	4	20
		1	1	20						1	1	20
		1	2	20						1	2	20
		1	3	20						1	3	20
		1	4	20						1	4	20
		2	1	20						2	1	20
		2	2	20						2	2	20
		2	3	20						2	3	20
		2	4	20						2	4	20
		3	1	20						3	1	20
		3	2	20						3	2	20
		3	3	20						3	3	20
		3	4	20						3	4	20
		5	1	20						5	1	20
		5	2	20						5	2	20
		5	3	20						5	3	20
		5	4	20						5	4	20
plant	bacteria	dpi	Samples	μl plated	dilution	colonies		plant	bacteria	dpi	Samples	μl plated	dilution	colonies
		0	1	20						0	1	20
		0	2	20						0	2	20
		0	3	20						0	3	20
		0	4	20						0	4	20
		1	1	20						1	1	20
		1	2	20						1	2	20
		1	3	20						1	3	20
		1	4	20						1	4	20
		2	1	20						2	1	20
		2	2	20						2	2	20
		2	3	20						2	3	20
		2	4	20						2	4	20
		3	1	20						3	1	20
		3	2	20						3	2	20
		3	3	20						3	3	20
		3	4	20						3	4	20
		5	1	20						5	1	20
		5	2	20						5	2	20
		5	3	20						5	3	20
		5	4	20						5	4	20
plant	bacteria	dpi	Samples	μl plated	dilution	colonies		plant	bacteria	dpi	Samples	μl plated	dilution	colonies
		0	1	20						0	1	20
		0	2	20						0	2	20
		0	3	20						0	3	20
		0	4	20						0	4	20
		1	1	20						1	1	20
		1	2	20						1	2	20
		1	3	20						1	3	20
		1	4	20						1	4	20
		2	1	20						2	1	20
		2	2	20						2	2	20
		2	3	20						2	3	20
		2	4	20						2	4	20
		3	1	20						3	1	20
		3	2	20						3	2	20
		3	3	20						3	3	20
		3	4	20						3	4	20
		5	1	20						5	1	20
		5	2	20						5	2	20
		5	3	20						5	3	20
		5	4	20						5	4	20
plant	bacteria	dpi	Samples	μl plated	dilution	colonies		plant	bacteria	dpi	Samples	μl plated	dilution	colonies
		0	1	20						0	1	20
		0	2	20						0	2	20
		0	3	20						0	3	20
		0	4	20						0	4	20
		1	1	20						1	1	20
		1	2	20						1	2	20
		1	3	20						1	3	20
		1	4	20						1	4	20
		2	1	20						2	1	20
		2	2	20						2	2	20
		2	3	20						2	3	20
		2	4	20						2	4	20
		3	1	20						3	1	20
		3	2	20						3	2	20
		3	3	20						3	3	20
		3	4	20						3	4	20
		5	1	20						5	1	20
		5	2	20						5	2	20
		5	3	20						5	3	20
		5	4	20						5	4	20

## Sheet: data analysis
Infiltration OD:		0.0002				initial vol (uL)	dilution
Plant genotype		Col-0			row A	200	0
time course				20+180	row B	2000	1
4 plants/samples				20+180	row C	20000	2
		CORN	cm2	20+180	row D	200000	3
		r= mm	0.384	20+180	row E	2000000	4
		2 * No 3	0.768	20+180	row F	20000000	5
				20+180	row G	200000000	6
plant	bacteria	dpi	Samples	μl plated	dilution	colonies	E=col/μL plated	Dil Factor	cfu=E*Dil Factor	Punch cm2	cfu/cm2	average	deviation	STDEV/SQRT(n)	log(cfu/cm2)	average	deviation	STDEV/SQRT(n)
	ΔHrcC	0	1	20	1	5	0.25	2000	500	0.768	651.042	651.042	520.833	300.703	2.81361	2.66571	0.494014	0.285219				WT + hrcC	WT + hrcN	Comp ΔhrcC	Comp ΔhrcN	Comp G176A	Comp E208D	Comp G311A
			2	20	1	1	0.05	2000	100	0.768	130.208				2.11464						0	3.42335	3.36258	2.66571	3.0307	2.11464	2.8215	2.21498
			3	20	1	9	0.45	2000	900	0.768	1171.88				3.06888						2	5.32239	5.7754	4.04069	4.98199	4.37402	4.86314	4.22878
			4	20																	3	5.44085	5.65153	4.8077	4.98906	4.54832	5.51601	5.84
		1	1	20
			2	20																		0.141961	0.104622	0.285219	0.31075	0	0.353597	0.100343
			3	20																		0.492871	0.325303	0.341516	0.296196	0.139298	0.146444	0.596662
			4	20																		0.309147	0.593937	0.377977	0.0656985	0.296196	0.361793	0.366227
		2	1	20	3	3	0.15	200000	30000	0.768	39062.5	18229.2	18778.9	10842	4.59176	4.04069	0.591523	0.341516
			2	20	3	1	0.05	200000	10000	0.768	13020.8				4.11464
			3	20	2	2	0.1	20000	2000	0.768	2604.17				3.41567
			4	20
		3	1	20	4	2	0.1	2000000	200000	0.768	260417	117188	128240	64120.2	5.41567	4.8077	0.654676	0.377977
			2	20	3	1	0.05	200000	10000	0.768	13020.8				4.11464
			3	20	3	6	0.3	200000	60000	0.768	78125				4.89279
			4	20
		5	1	20
			2	20
			3	20
			4	20
	ΔHrcN	0	1	20	1	20	1	2000	2000	0.768	2604.17	1562.5	1193.38	688.998	3.41567	3.0307	0.538236	0.31075
			2	20	1	14	0.7	2000	1400	0.768	1822.92				3.26077
			3	20	1	2	0.1	2000	200	0.768	260.417				2.41567
			4	20
		1	1	20
			2	20
			3	20
			4	20
		2	1	20	4	1	0.05	2000000	100000	0.768	130208	138889	117428	67797.3	5.11464	4.98199	0.513027	0.296196
			2	20	3	2	0.1	200000	20000	0.768	26041.7				4.41567
			3	20	4	2	0.1	2000000	200000	0.768	260417				5.41567
			4	20
		3	1	20	4	1	0.05	2000000	100000	0.768	130208	99826.4	27105	13552.5	5.11464	4.98906	0.113793	0.0656985
			2	20	3	6	0.3	200000	60000	0.768	78125				4.89279
			3	20	3	7	0.35	200000	70000	0.768	91145.8				4.95974
			4	20
		5	1	20
			2	20
			3	20
			4	20
	G176A	0	1	20	1	1	0.05	2000	100	0.768	130.208	130.208	0	0	2.11464	2.11464	0	0
			2	20	1	1	0.05	2000	100	0.768	130.208				2.11464
			3	20	1	1	0.05	2000	100	0.768	130.208				2.11464
			4	20
		1	1	20
			2	20
			3	20
			4	20
		2	1	20	3	3	0.15	200000	30000	0.768	39062.5	26041.7	13020.8	7517.58	4.59176	4.37402	0.241272	0.139298
			2	20	3	1	0.05	200000	10000	0.768	13020.8				4.11464
			3	20	3	2	0.1	200000	20000	0.768	26041.7				4.41567
			4	20
		3	1	20	4	1	0.05	2000000	100000	0.768	130208	56423.6	64230.2	32115.1	5.11464	4.54832	0.513027	0.296196
			2	20	3	2	0.1	200000	20000	0.768	26041.7				4.41567
			3	20	3	1	0.05	200000	10000	0.768	13020.8				4.11464
			4	20
		5	1	20
			2	20
			3	20
			4	20
	E208D	0	1	20	1	11	0.55	2000	1100	0.768	1432.29	1041.67	792.026	457.277	3.15603	2.8215	0.612448	0.353597
			2	20	1	1	0.05	2000	100	0.768	130.208				2.11464
			3	20	1	12	0.6	2000	1200	0.768	1562.5				3.19382
			4	20
		1	1	20
			2	20
			3	20
			4	20
		2	1	20	3	11	0.55	200000	110000	0.768	143229	82465.3	52623.1	30381.9	5.15603	4.86314	0.253649	0.146444
			2	20	3	4	0.2	200000	40000	0.768	52083.3				4.7167
			3	20	3	4	0.2	200000	40000	0.768	52083.3				4.7167
			4	20
		3	1	20	3	5	0.25	200000	50000	0.768	65104.2	542535	488643	244321	4.81361	5.51601	0.626644	0.361793
			2	20	4	4	0.2	2000000	400000	0.768	520833				5.7167
			3	20	4	8	0.4	2000000	800000	0.768	1.04167e+06				6.01773
			4	20
		5	1	20
			2	20
			3	20
			4	20
	G311A	0	1	20	1	2	0.1	2000	200	0.768	260.417	173.611	75.1758	43.4028	2.41567	2.21498	0.1738	0.100343
			2	20	1	1	0.05	2000	100	0.768	130.208				2.11464
			3	20	1	1	0.05	2000	100	0.768	130.208				2.11464
			4	20
		1	1	20
			2	20
			3	20
			4	20
		2	1	20	2	1	0.05	20000	1000	0.768	1302.08	56857.6	75815.8	43772.3	3.11464	4.22878	1.03345	0.596662
			2	20	3	11	0.55	200000	110000	0.768	143229				5.15603
			3	20	3	2	0.1	200000	20000	0.768	26041.7				4.41567
			4	20
		3	1	20	3	10	0.5	200000	100000	0.768	130208	1.12847e+06	923776	461888	5.11464	5.84	0.634324	0.366227
			2	20	4	15	0.75	2000000	1500000	0.768	1953125				6.29073
			3	20	5	1	0.05	20000000	1000000	0.768	1.30208e+06				6.11464
			4	20
		5	1	20
			2	20
			3	20
			4	20
	WT+CompHrcN	0	1	20	1	11	0.55	2000	1100	0.768	1432.29	2430.56	886.31	511.711	3.15603	3.36258	0.181211	0.104622
			2	20	1	24	1.2	2000	2400	0.768	3125				3.49485
			3	20	1	21	1.05	2000	2100	0.768	2734.38				3.43686
			4	20
		1	1	20
			2	20
			3	20
			4	20
		2	1	20	4	5	0.25	2000000	500000	0.768	651042	963542	1.00083e+06	577828	5.81361	5.7754	0.563442	0.325303
			2	20	4	16	0.8	2000000	1600000	0.768	2.08333e+06				6.31876
			3	20	3	12	0.6	200000	120000	0.768	156250				5.19382
			4	20
		3	1	20	3	3	0.15	200000	30000	0.768	39062.5	1.66233e+06	2.40644e+06	1.20322e+06	4.59176	5.65153	1.02873	0.593937
			2	20	4	4	0.2	2000000	400000	0.768	520833				5.7167
			3	20	4	34	1.7	2000000	3.4e+06	0.768	4.42708e+06				6.64612
			4	20
		5	1	20
			2	20
			3	20
			4	20
	WT+CompHrcC	0	1	20	1	12	0.6	2000	1200	0.768	1562.5	2951.39	1679.3	969.545	3.19382	3.42335	0.245883	0.141961
			2	20	1	37	1.85	2000	3700	0.768	4817.71				3.68284
			3	20	1	19	0.95	2000	1900	0.768	2473.96				3.39339
			4	20
		1	1	20
			2	20
			3	20
			4	20
		2	1	20	3	3	0.15	200000	30000	0.768	39062.5	664063	1.00463e+06	580024	4.59176	5.32239	0.853678	0.492871
			2	20	4	14	0.7	2000000	1.4e+06	0.768	1.82292e+06				6.26077
			3	20	3	10	0.5	200000	100000	0.768	130208				5.11464
			4	20
		3	1	20	3	7	0.35	200000	70000	0.768	91145.8	451389	515325	257662	4.95974	5.44085	0.535457	0.309147
			2	20	3	17	0.85	200000	170000	0.768	221354				5.34509
			3	20	4	8	0.4	2000000	800000	0.768	1.04167e+06				6.01773
			4	20
		5	1	20
			2	20
			3	20
			4	20
