# Supplementary material for: Cyclic-di-GMP controls Type III effector export and symptom development in Pseudomonas syringae infections via the export ATPase HrcN
Source: PLoS Pathog. 2025 Dec 26;21(12):e1013376. doi: 10.1371/journal.ppat.1013376 (PMC12774368; doi:10.1371/journal.ppat.1013376)
Supplement: S1 Data — (ZIP) [file ppat.1013376.s007.zip › Raw Data for Resubmission cleaned/Fig S1E/2020.09.28. HrcN Complementation (attempt 2) ImageJ.xlsx]

## Sheet: Sheet1
Magic Wand Tolerace 100, individual leaves average
											2.82843
	Leaf1	Leaf2	Leaf3	Leaf4	Leaf5	Leaf6	Leaf7	Leaf8	Average	STDev	STError
WT+CompHrcC	199.412	138.784	186.821	180.796	166.984	184.277	166.406	170.327	174.226	18.2134	6.43941
WT+CompHrcN	179.628	164.939	167.75	176.683	174.049	208.977	144.62	149.791	170.805	19.8243	7.00893
ΔHrcC Comp	195.715	176.237	204.224	169.362	179.889	185.953	177.5	178.911	183.474	11.3857	4.02544
ΔHrcN Comp	173.209	186.559	171.998	209.442	190.131	180.388	201.358	199.704	189.099	13.6535	4.82723
G176A Comp	200.724	183.479	181.674	175.616	168.764	180.212	178.976	169.436	179.86	10.0171	3.54157
E208D Comp	165.319	216.049	174.158	221.215	175.943	210.354	163.135	154.596	185.096	26.4783	9.36151
G311A Comp	159.398	195.769	143.291	172.126	151.605	143.914	178.157	171.982	164.53	18.3003	6.47014
Control	135.88	123.724	129.369	132.863	135.166	129.782	134.959	154.422	134.521	8.99865	3.1815
