# Supplementary material for: Cyclic-di-GMP controls Type III effector export and symptom development in Pseudomonas syringae infections via the export ATPase HrcN
Source: PLoS Pathog. 2025 Dec 26;21(12):e1013376. doi: 10.1371/journal.ppat.1013376 (PMC12774368; doi:10.1371/journal.ppat.1013376)
Supplement: S1 Data — (ZIP) [file ppat.1013376.s007.zip › Raw Data for Resubmission cleaned/Fig S2A/2020.09.04. HrcN DC3000 + WspR19 Col0.xls]

## Sheet: preperation print out
Date:
Infection:			OD600:
Plant age:
Procedure:	2 leaves per plant and timepoint, 2 leaf discs (No.3), 1 tube (2mL-tube, 200 µl MgCl2)
	OD600		add µl for final volume:
Medium (vol):
	L-medium	10 mM MgCl2	_____	_____
Strain #

## Sheet: print out
cfu counts
Infection date:
Plant:
Strain/antibiotic:
___ dpi
Dilution	1	2	3	4	1	2	3	4	1	2	3	4	1	2	3	4	1	2	3	4	1	2	3	4	1	2	3	4	1	2	3	4
___ dpi
Dilution
___ dpi
Dilution
___ dpi
Dilution
___ dpi
Dilution
___ dpi
Plant:
Strain/antibiotic:
Dilution	1	2	3	4	1	2	3	4	1	2	3	4	1	2	3	4	1	2	3	4	1	2	3	4	1	2	3	4	1	2	3	4
___ dpi
Dilution
___ dpi
Dilution
___ dpi
Dilution

## Sheet: raw data
Infection		Infiltration	OD=
Plant age
Procedure	2 leaves per plant and timepoint, 2 leaf discs (No.3), 1 tube
plant	bacteria	dpi	Samples	μl plated	dilution	colonies		plant	bacteria	dpi	Samples	μl plated	dilution	colonies
Col-0	Pto DC3000	0	1	20						0	1	20
		0	2	20						0	2	20
		0	3	20						0	3	20
		0	4	20						0	4	20
		1	1	20						1	1	20
		1	2	20						1	2	20
		1	3	20						1	3	20
		1	4	20						1	4	20
		2	1	20						2	1	20
		2	2	20						2	2	20
		2	3	20						2	3	20
		2	4	20						2	4	20
		3	1	20						3	1	20
		3	2	20						3	2	20
		3	3	20						3	3	20
		3	4	20						3	4	20
		5	1	20						5	1	20
		5	2	20						5	2	20
		5	3	20						5	3	20
		5	4	20						5	4	20
plant	bacteria	dpi	Samples	μl plated	dilution	colonies		plant	bacteria	dpi	Samples	μl plated	dilution	colonies
		0	1	20						0	1	20
		0	2	20						0	2	20
		0	3	20						0	3	20
		0	4	20						0	4	20
		1	1	20						1	1	20
		1	2	20						1	2	20
		1	3	20						1	3	20
		1	4	20						1	4	20
		2	1	20						2	1	20
		2	2	20						2	2	20
		2	3	20						2	3	20
		2	4	20						2	4	20
		3	1	20						3	1	20
		3	2	20						3	2	20
		3	3	20						3	3	20
		3	4	20						3	4	20
		5	1	20						5	1	20
		5	2	20						5	2	20
		5	3	20						5	3	20
		5	4	20						5	4	20
plant	bacteria	dpi	Samples	μl plated	dilution	colonies		plant	bacteria	dpi	Samples	μl plated	dilution	colonies
		0	1	20						0	1	20
		0	2	20						0	2	20
		0	3	20						0	3	20
		0	4	20						0	4	20
		1	1	20						1	1	20
		1	2	20						1	2	20
		1	3	20						1	3	20
		1	4	20						1	4	20
		2	1	20						2	1	20
		2	2	20						2	2	20
		2	3	20						2	3	20
		2	4	20						2	4	20
		3	1	20						3	1	20
		3	2	20						3	2	20
		3	3	20						3	3	20
		3	4	20						3	4	20
		5	1	20						5	1	20
		5	2	20						5	2	20
		5	3	20						5	3	20
		5	4	20						5	4	20
plant	bacteria	dpi	Samples	μl plated	dilution	colonies		plant	bacteria	dpi	Samples	μl plated	dilution	colonies
		0	1	20						0	1	20
		0	2	20						0	2	20
		0	3	20						0	3	20
		0	4	20						0	4	20
		1	1	20						1	1	20
		1	2	20						1	2	20
		1	3	20						1	3	20
		1	4	20						1	4	20
		2	1	20						2	1	20
		2	2	20						2	2	20
		2	3	20						2	3	20
		2	4	20						2	4	20
		3	1	20						3	1	20
		3	2	20						3	2	20
		3	3	20						3	3	20
		3	4	20						3	4	20
		5	1	20						5	1	20
		5	2	20						5	2	20
		5	3	20						5	3	20
		5	4	20						5	4	20

## Sheet: data analysis
Infiltration OD:		0.0002				initial vol (uL)	dilution
Plant genotype		Col-0			row A	200	0
time course				20+180	row B	2000	1
4 plants/samples				20+180	row C	20000	2
		CORN	cm2	20+180	row D	200000	3
		r= mm	0.384	20+180	row E	2000000	4
		2 * No 3	0.768	20+180	row F	20000000	5
				20+180	row G	200000000	6
plant	bacteria	dpi	Samples	μl plated	dilution	colonies	E=col/μL plated	Dil Factor	cfu=E*Dil Factor	Punch cm2	cfu/cm2	average	deviation	STDEV/SQRT(n)	log(cfu/cm2)	average	deviation	STDEV/SQRT(n)
	WT	0	1	20	1	13	0.65	2000	1300	0.768	1692.71	1779.51	75.1758	43.4028	3.22858	3.25004	0.0185818	0.0107282				WT	ΔhrcC	ΔhrcN	G176A	E208D	G311A	L338V	F174Y	P142G
			2	20	1	14	0.7	2000	1400	0.768	1822.92				3.26077						0	3.25004	3.61369	3.6598	3.44206	3.34588	3.50349	3.37364	2.94035	2.93036
			3	20	1	14	0.7	2000	1400	0.768	1822.92				3.26077						2	6.6921	3.74755	3.74441	6.35331	6.96992	6.76986	7.2801	5.60701	6.94969
			4	20																	3	7.31062	3.49407	3.4174	6.97907	7.15592	7.36258	7.18555	6.47437	6.9984
		1	1	20
			2	20																		0.0107282	0.0262147	0.0364944	0.0263937	0.059001	0.0371941	0.134634	0.0900943	0.0607277
			3	20																		0.293173	0.0415206	0.0692028	0.184649	0.341917	0.209302	0.0193306	0.288776	0.119807
			4	20																		0.0869952	0.0185058	0.0496323	0.0193306	0.126876	0.117192	0.0945909	0.183444	0.0193306
		2	1	20	5	9	0.45	20000000	9000000	0.768	11718750	6.94444e+06	5.26231e+06	3.03819e+06	7.06888	6.6921	0.50779	0.293173
			2	20	5	1	0.05	20000000	1000000	0.768	1.30208e+06				6.11464
			3	20	5	6	0.3	20000000	6e+06	0.768	7.8125e+06				6.89279
			4	20
		3	1	20	5	22	1.1	20000000	22000000	0.768	2.86458e+07	2.12674e+07	7.17132e+06	3.58566e+06	7.45706	7.31062	0.15068	0.0869952
			2	20	5	16	0.8	20000000	16000000	0.768	2.08333e+07				7.31876
			3	20	5	11	0.55	20000000	11000000	0.768	1.43229e+07				7.15603
			4	20
		5	1	20
			2	20
			3	20
			4	20
	ΔHrcC	0	1	20	1	33	1.65	2000	3300	0.768	4296.88	4123.26	418.561	241.656	3.63315	3.61369	0.0454052	0.0262147
			2	20	1	28	1.4	2000	2800	0.768	3645.83				3.5618
			3	20	1	34	1.7	2000	3400	0.768	4427.08				3.64612
			4	20
		1	1	20
			2	20
			3	20
			4	20
		2	1	20	1	36	1.8	2000	3600	0.768	4687.5	5642.36	914.553	528.018	3.67094	3.74755	0.0719159	0.0415206
			2	20	1	50	2.5	2000	5000	0.768	6510.42				3.81361
			3	20	1	44	2.2	2000	4400	0.768	5729.17				3.75809
			4	20
		3	1	20	1	22	1.1	2000	2200	0.768	2864.58	3125	225.527	112.764	3.45706	3.49407	0.0320529	0.0185058
			2	20	1	25	1.25	2000	2500	0.768	3255.21				3.51258
			3	20	1	25	1.25	2000	2500	0.768	3255.21				3.51258
			4	20
		5	1	20
			2	20
			3	20
			4	20
	ΔHrcN	0	1	20	1	40	2	2000	4000	0.768	5208.33	4600.69	655.368	378.377	3.7167	3.6598	0.0632101	0.0364944
			2	20	1	36	1.8	2000	3600	0.768	4687.5				3.67094
			3	20	1	30	1.5	2000	3000	0.768	3906.25				3.59176
			4	20
		1	1	20
			2	20
			3	20
			4	20
		2	1	20	1	31	1.55	2000	3100	0.768	4036.46	5685.76	1428.34	824.653	3.606	3.74441	0.119863	0.0692028
			2	20	1	50	2.5	2000	5000	0.768	6510.42				3.81361
			3	20	1	50	2.5	2000	5000	0.768	6510.42				3.81361
			4	20
		3	1	20	1	16	0.8	2000	1600	0.768	2083.33	2647.57	492.961	246.48	3.31876	3.4174	0.0859657	0.0496323
			2	20	1	23	1.15	2000	2300	0.768	2994.79				3.47637
			3	20	1	22	1.1	2000	2200	0.768	2864.58				3.45706
			4	20
		5	1	20
			2	20
			3	20
			4	20
	G176A	0	1	20	1	20	1	2000	2000	0.768	2604.17	2777.78	300.703	173.611	3.41567	3.44206	0.0457153	0.0263937
			2	20	1	24	1.2	2000	2400	0.768	3125				3.49485
			3	20	1	20	1	2000	2000	0.768	2604.17				3.41567
			4	20
		1	1	20
			2	20
			3	20
			4	20
		2	1	20	5	1	0.05	20000000	1000000	0.768	1.30208e+06	2.73437e+06	2.15139e+06	1.24211e+06	6.11464	6.35331	0.319822	0.184649
			2	20	5	4	0.2	20000000	4000000	0.768	5.20833e+06				6.7167
			3	20	4	13	0.65	2000000	1300000	0.768	1.69271e+06				6.22858
			4	20
		3	1	20	5	8	0.4	20000000	8000000	0.768	1.04167e+07	9.54861e+06	751758	375879	7.01773	6.97907	0.0334817	0.0193306
			2	20	5	7	0.35	20000000	7e+06	0.768	9.11458e+06				6.95974
			3	20	5	7	0.35	20000000	7e+06	0.768	9.11458e+06				6.95974
			4	20
		5	1	20
			2	20
			3	20
			4	20
	E208D	0	1	20	1	20	1	2000	2000	0.768	2604.17	2256.94	492.961	284.611	3.41567	3.34588	0.102193	0.059001
			2	20	1	19	0.95	2000	1900	0.768	2473.96				3.39339
			3	20	1	13	0.65	2000	1300	0.768	1692.71				3.22858
			4	20
		1	1	20
			2	20
			3	20
			4	20
		2	1	20	5	23	1.15	20000000	2.3e+07	0.768	2.99479e+07	1.50174e+07	1.40392e+07	8.10552e+06	7.47637	6.96992	0.592217	0.341917
			2	20	5	10	0.5	20000000	10000000	0.768	1.30208e+07				7.11464
			3	20	4	16	0.8	2000000	1600000	0.768	2.08333e+06				6.31876
			4	20
		3	1	20	5	7	0.35	20000000	7e+06	0.768	9.11458e+06	15625000	8.13151e+06	4.06575e+06	6.95974	7.15592	0.219756	0.126876
			2	20	5	10	0.5	20000000	10000000	0.768	1.30208e+07				7.11464
			3	20	5	19	0.95	20000000	19000000	0.768	2.47396e+07				7.39339
			4	20
		5	1	20
			2	20
			3	20
			4	20
	G311A	0	1	20	1	23	1.15	2000	2300	0.768	2994.79	3211.81	492.961	284.611	3.47637	3.50349	0.0644221	0.0371941
			2	20	1	22	1.1	2000	2200	0.768	2864.58				3.45706
			3	20	1	29	1.45	2000	2900	0.768	3776.04				3.57704
			4	20
		1	1	20
			2	20
			3	20
			4	20
		2	1	20	5	4	0.2	20000000	4000000	0.768	5.20833e+06	7421875	6.10315e+06	3.52365e+06	6.7167	6.76986	0.362522	0.209302
			2	20	5	11	0.55	20000000	11000000	0.768	1.43229e+07				7.15603
			3	20	4	21	1.05	2000000	2100000	0.768	2734375				6.43686
			4	20
		3	1	20	5	28	1.4	20000000	2.8e+07	0.768	3.64583e+07	2.47396e+07	1.1125e+07	5.5625e+06	7.5618	7.36258	0.202982	0.117192
			2	20	5	11	0.55	20000000	11000000	0.768	1.43229e+07				7.15603
			3	20	5	18	0.9	20000000	18000000	0.768	23437500				7.36991
			4	20
		5	1	20
			2	20
			3	20
			4	20
	L338V	0	1	20	1	17	0.85	2000	1700	0.768	2213.54	2604.17	1408.42	813.151	3.34509	3.37364	0.233193	0.134634
			2	20	1	11	0.55	2000	1100	0.768	1432.29				3.15603
			3	20	1	32	1.6	2000	3200	0.768	4166.67				3.61979
			4	20
		1	1	20
			2	20
			3	20
			4	20
		2	1	20	5	14	0.7	20000000	1.4e+07	0.768	1.82292e+07	1.90972e+07	1.50352e+06	868056	7.26077	7.2801	0.0334817	0.0193306
			2	20	5	16	0.8	20000000	16000000	0.768	2.08333e+07				7.31876
			3	20	5	14	0.7	20000000	1.4e+07	0.768	1.82292e+07				7.26077
			4	20
		3	1	20	5	17	0.85	20000000	17000000	0.768	2.21354e+07	1.6059e+07	5.87142e+06	2.93571e+06	7.34509	7.18555	0.163836	0.0945909
			2	20	5	12	0.6	20000000	1.2e+07	0.768	1.5625e+07				7.19382
			3	20	5	8	0.4	20000000	8000000	0.768	1.04167e+07				7.01773
			4	20
		5	1	20
			2	20
			3	20
			4	20
	F174Y	0	1	20	1	5	0.25	2000	500	0.768	651.042	911.458	344.499	198.897	2.81361	2.94035	0.156048	0.0900943
			2	20	1	6	0.3	2000	600	0.768	781.25				2.89279
			3	20	1	10	0.5	2000	1000	0.768	1302.08				3.11464
			4	20
		1	1	20
			2	20
			3	20
			4	20
		2	1	20	5	1	0.05	20000000	1000000	0.768	1.30208e+06	607639	615341	355267	6.11464	5.60701	0.500174	0.288776
			2	20	4	1	0.05	2000000	100000	0.768	130208				5.11464
			3	20	4	3	0.15	2000000	300000	0.768	390625				5.59176
			4	20
		3	1	20	5	1	0.05	20000000	1000000	0.768	1.30208e+06	3.47222e+06	1.98897e+06	994483	6.11464	6.47437	0.317734	0.183444
			2	20	5	3	0.15	20000000	3e+06	0.768	3.90625e+06				6.59176
			3	20	5	4	0.2	20000000	4000000	0.768	5.20833e+06				6.7167
			4	20
		5	1	20
			2	20
			3	20
			4	20
	P142G	0	1	20	1	8	0.4	2000	800	0.768	1041.67	868.056	198.897	114.833	3.01773	2.93036	0.105184	0.0607277
			2	20	1	7	0.35	2000	700	0.768	911.458				2.95974
			3	20	1	5	0.25	2000	500	0.768	651.042				2.81361
			4	20
		1	1	20
			2	20
			3	20
			4	20
		2	1	20	5	8	0.4	20000000	8000000	0.768	1.04167e+07	9.54861e+06	3.97793e+06	2.29666e+06	7.01773	6.94969	0.207512	0.119807
			2	20	5	4	0.2	20000000	4000000	0.768	5.20833e+06				6.7167
			3	20	5	10	0.5	20000000	10000000	0.768	1.30208e+07				7.11464
			4	20
		3	1	20	5	7	0.35	20000000	7e+06	0.768	9.11458e+06	9.98264e+06	751758	375879	6.95974	6.9984	0.0334817	0.0193306
			2	20	5	8	0.4	20000000	8000000	0.768	1.04167e+07				7.01773
			3	20	5	8	0.4	20000000	8000000	0.768	1.04167e+07				7.01773
			4	20
		5	1	20
			2	20
			3	20
			4	20
