# Supplementary material for: Cyclic-di-GMP controls Type III effector export and symptom development in Pseudomonas syringae infections via the export ATPase HrcN
Source: PLoS Pathog. 2025 Dec 26;21(12):e1013376. doi: 10.1371/journal.ppat.1013376 (PMC12774368; doi:10.1371/journal.ppat.1013376)
Supplement: S1 Data — (ZIP) [file ppat.1013376.s007.zip › Raw Data for Resubmission cleaned/Fig S2B/2020.10.16. ImageJ pixel intensity +WsprR magicwand 100tolerance analysis.xlsx]

## Sheet: Sheet1
Strain	Mean	STDev		Relative to Control	STDev		WHOLE ROW ANALYSIS											INDIVIDUAL AVERAGE LEAF ANALYSIS				(more robust error bars)
WT + WspR19	175.219	0.647902		1.13905	0.00421183
ΔHrcC + WspR19	138.474	0.263494		0.900181	0.0017129																							2.82843
ΔHrcN + WspR19	145.664	0.761609		0.946922	0.00495101													Leaf1	Leaf2	Leaf3	Leaf4	Leaf5	Leaf6	Leaf7	Leaf8	Average	STDev	STError
G176A + WspR19	183.267	0.148503		1.19137	0.000965374												WT + WspR19	209.123	195.878	169.138	165.249	181.373	142.766	181.541	162.01	175.885	20.7524	7.33707
E208D + WspR19	178.577	0.276789		1.16088	0.00179933												ΔHrcC + WspR19	142.865	131.849	133.453	141.564	136.084	126.456	143.475	141.203	137.119	6.16251	2.17878
G311A + WspR19	176.551	0.115626		1.14771	0.000751652												ΔHrcN + WspR19	152.643	138.563	135.208	146.629	146.991	149.793	146.894	144.445	145.146	5.72026	2.02242
L338V + WspR19	181.928	0.119616		1.18266	0.000777591												G176A + WspR19	200.462	202.843	171.636	173.157	187.448	180.18	170.325	189.587	184.455	12.759	4.51098
F174Y + WspR19	177.05	0.344388		1.15095	0.00223877												E208D + WspR19	181.092	189.8	180.511	166	205.244	191.219	174.8	165.293	181.745	13.4992	4.77269
P142G + WspR19	177.387	0.606431		1.15315	0.00394224												G311A + WspR19	193.484	203.616	206.957	159.508	158.867	161.254	170.374	180.205	179.283	19.9024	7.03657
Control	153.935	0.187649		1.00069	0.00121986												L338V + WspR19	193.477	210.579	215.282	156.59	184.408	164.847	172.441	155.177	181.6	23.3343	8.24993
																	F174Y + WspR19	173.327	168.742	177.959	194.529	163.091	180.909	165.761	191.066	176.923	11.4812	4.05923
RAW																	P142G + WspR19	175.51	165.064	199.433	199.283	187.064	180.157	185.921	150.364	180.35	16.7119	5.90856
	Area	Mean	Min	Max	Relative to control												Control	152.424	154.326	174.377	157.602	151.025	157.288	164.972	142.103	156.765	9.64533	3.41014
WT + WspR19	390855	174.474	27	246	1.13421
ΔHrcC + WspR19	316177	138.686	14	239	0.90156
ΔHrcN + WspR19	318550	144.82	6	236	0.941435
G176A + WspR19	507523	183.416	3	242	1.19234
E208D + WspR19	484102	178.267	2	248	1.15886
G311A + WspR19	462057	176.624	5	249	1.14818
L338V + WspR19	329943	182.066	7	250	1.18356
F174Y + WspR19	409957	176.927	8	251	1.15015
P142G + WspR19	412796	177.649	52	248	1.15485
Control	417955	154.152	31	240	1.0021
WT + WspR19	386602	175.648	30	246	1.14184
ΔHrcC + WspR19	316642	138.557	13	239	0.900721
ΔHrcN + WspR19	316405	145.872	17	236	0.948274
G176A + WspR19	508267	183.266	3	242	1.19136
E208D + WspR19	481379	178.8	2	248	1.16233
G311A + WspR19	462320	176.612	5	249	1.14811
L338V + WspR19	331418	181.854	7	250	1.18218
F174Y + WspR19	407490	177.439	8	251	1.15348
P142G + WspR19	415821	176.694	13	248	1.14864
Control	419694	153.825	28	240	0.999974
WT + WspR19	386669	175.536	30	246	1.14111
ΔHrcC + WspR19	317879	138.179	12	239	0.898264
ΔHrcN + WspR19	315211	146.3	27	236	0.951056
G176A + WspR19	509036	183.119	3	242	1.19041
E208D + WspR19	482409	178.663	2	248	1.16144
G311A + WspR19	463037	176.418	5	249	1.14684
L338V + WspR19	331716	181.864	7	250	1.18225
F174Y + WspR19	410464	176.784	8	251	1.14922
P142G + WspR19	411975	177.819	47	248	1.15595
Control	420027	153.829	31	240	1
