# Supplementary material for: Cyclic-di-GMP controls Type III effector export and symptom development in Pseudomonas syringae infections via the export ATPase HrcN
Source: PLoS Pathog. 2025 Dec 26;21(12):e1013376. doi: 10.1371/journal.ppat.1013376 (PMC12774368; doi:10.1371/journal.ppat.1013376)
Supplement: S1 Data — (ZIP) [file ppat.1013376.s007.zip › Raw Data for Resubmission cleaned/Fig S2C/2020.09.04. HrcN DC3000 + BifA Col0.xls]

## Sheet: preperation print out
Date:
Infection:			OD600:
Plant age:
Procedure:	2 leaves per plant and timepoint, 2 leaf discs (No.3), 1 tube (2mL-tube, 200 µl MgCl2)
	OD600		add µl for final volume:
Medium (vol):
	L-medium	10 mM MgCl2	_____	_____
Strain #

## Sheet: print out
cfu counts
Infection date:
Plant:
Strain/antibiotic:
___ dpi
Dilution	1	2	3	4	1	2	3	4	1	2	3	4	1	2	3	4	1	2	3	4	1	2	3	4	1	2	3	4	1	2	3	4
___ dpi
Dilution
___ dpi
Dilution
___ dpi
Dilution
___ dpi
Dilution
___ dpi
Plant:
Strain/antibiotic:
Dilution	1	2	3	4	1	2	3	4	1	2	3	4	1	2	3	4	1	2	3	4	1	2	3	4	1	2	3	4	1	2	3	4
___ dpi
Dilution
___ dpi
Dilution
___ dpi
Dilution

## Sheet: raw data
Infection		Infiltration	OD=
Plant age
Procedure	2 leaves per plant and timepoint, 2 leaf discs (No.3), 1 tube
plant	bacteria	dpi	Samples	μl plated	dilution	colonies		plant	bacteria	dpi	Samples	μl plated	dilution	colonies
Col-0	Pto DC3000	0	1	20						0	1	20
		0	2	20						0	2	20
		0	3	20						0	3	20
		0	4	20						0	4	20
		1	1	20						1	1	20
		1	2	20						1	2	20
		1	3	20						1	3	20
		1	4	20						1	4	20
		2	1	20						2	1	20
		2	2	20						2	2	20
		2	3	20						2	3	20
		2	4	20						2	4	20
		3	1	20						3	1	20
		3	2	20						3	2	20
		3	3	20						3	3	20
		3	4	20						3	4	20
		5	1	20						5	1	20
		5	2	20						5	2	20
		5	3	20						5	3	20
		5	4	20						5	4	20
plant	bacteria	dpi	Samples	μl plated	dilution	colonies		plant	bacteria	dpi	Samples	μl plated	dilution	colonies
		0	1	20						0	1	20
		0	2	20						0	2	20
		0	3	20						0	3	20
		0	4	20						0	4	20
		1	1	20						1	1	20
		1	2	20						1	2	20
		1	3	20						1	3	20
		1	4	20						1	4	20
		2	1	20						2	1	20
		2	2	20						2	2	20
		2	3	20						2	3	20
		2	4	20						2	4	20
		3	1	20						3	1	20
		3	2	20						3	2	20
		3	3	20						3	3	20
		3	4	20						3	4	20
		5	1	20						5	1	20
		5	2	20						5	2	20
		5	3	20						5	3	20
		5	4	20						5	4	20
plant	bacteria	dpi	Samples	μl plated	dilution	colonies		plant	bacteria	dpi	Samples	μl plated	dilution	colonies
		0	1	20						0	1	20
		0	2	20						0	2	20
		0	3	20						0	3	20
		0	4	20						0	4	20
		1	1	20						1	1	20
		1	2	20						1	2	20
		1	3	20						1	3	20
		1	4	20						1	4	20
		2	1	20						2	1	20
		2	2	20						2	2	20
		2	3	20						2	3	20
		2	4	20						2	4	20
		3	1	20						3	1	20
		3	2	20						3	2	20
		3	3	20						3	3	20
		3	4	20						3	4	20
		5	1	20						5	1	20
		5	2	20						5	2	20
		5	3	20						5	3	20
		5	4	20						5	4	20
plant	bacteria	dpi	Samples	μl plated	dilution	colonies		plant	bacteria	dpi	Samples	μl plated	dilution	colonies
		0	1	20						0	1	20
		0	2	20						0	2	20
		0	3	20						0	3	20
		0	4	20						0	4	20
		1	1	20						1	1	20
		1	2	20						1	2	20
		1	3	20						1	3	20
		1	4	20						1	4	20
		2	1	20						2	1	20
		2	2	20						2	2	20
		2	3	20						2	3	20
		2	4	20						2	4	20
		3	1	20						3	1	20
		3	2	20						3	2	20
		3	3	20						3	3	20
		3	4	20						3	4	20
		5	1	20						5	1	20
		5	2	20						5	2	20
		5	3	20						5	3	20
		5	4	20						5	4	20

## Sheet: data analysis
Infiltration OD:		0.0002				initial vol (uL)	dilution
Plant genotype		Col-0			row A	200	0
time course				20+180	row B	2000	1
4 plants/samples				20+180	row C	20000	2
		CORN	cm2	20+180	row D	200000	3
		r= mm	0.384	20+180	row E	2000000	4
		2 * No 3	0.768	20+180	row F	20000000	5
				20+180	row G	200000000	6
plant	bacteria	dpi	Samples	μl plated	dilution	colonies	E=col/μL plated	Dil Factor	cfu=E*Dil Factor	Punch cm2	cfu/cm2	average	deviation	STDEV/SQRT(n)	log(cfu/cm2)	average	deviation	STDEV/SQRT(n)
	WT	0	1	20	1	38	1.9	2000	3800	0.768	4947.92	3993.06	826.934	477.431	3.69442	3.59548	0.0856902	0.0494733				WT	ΔhrcC	ΔhrcN	G176A	E208D	G311A	L338V	F174Y	P142G
			2	20	1	27	1.35	2000	2700	0.768	3515.62				3.546						0	3.59548	3.77156	3.83356	3.7201	3.68844	3.83429	3.47232	3.78938	3.58845
			3	20	1	27	1.35	2000	2700	0.768	3515.62				3.546						2	6.76605	3.76174	3.6598	5.28748	6.37402	6.09939	6.51781	6.38782	6.38337
			4	20																	3	7.50291	3.58177	3.67792	6.8664	6.67505	6.63341	6.30007	6.81151	6.40976
		1	1	20
			2	20																		0.0494733	0.0336755	0.0333042	0.0402471	0.051561	0.0285662	0.140673	0.0659695	0.037701
			3	20																		0.190059	0.0349884	0.0819715	0.113078	0.259384	0.288776	0.426255	0.451781	0.202421
			4	20																		0.0406665	0.0809373	0.0206716	0.252953	0.220978	0.139298	0.147624	0.252808	0.196182
		2	1	20	5	9	0.45	20000000	9000000	0.768	11718750	6.94444e+06	4.57277e+06	2.64009e+06	7.06888	6.76605	0.329193	0.190059
			2	20	5	2	0.1	20000000	2000000	0.768	2.60417e+06				6.41567
			3	20	5	5	0.25	20000000	5000000	0.768	6.51042e+06				6.81361
			4	20
		3	1	20	5	24	1.2	20000000	2.4e+07	0.768	3.125e+07	3.21181e+07	5.26231e+06	2.63115e+06	7.49485	7.50291	0.0704365	0.0406665
			2	20	5	21	1.05	20000000	21000000	0.768	27343750				7.43686
			3	20	5	29	1.45	20000000	2.9e+07	0.768	3.77604e+07				7.57704
			4	20
		5	1	20
			2	20
			3	20
			4	20
	ΔHrcC	0	1	20	1	53	2.65	2000	5300	0.768	6901.04	5946.18	826.934	477.431	3.83891	3.77156	0.0583277	0.0336755
			2	20	1	42	2.1	2000	4200	0.768	5468.75				3.73789
			3	20	1	42	2.1	2000	4200	0.768	5468.75				3.73789
			4	20
		1	1	20
			2	20
			3	20
			4	20
		2	1	20	1	40	2	2000	4000	0.768	5208.33	5815.97	837.122	483.313	3.7167	3.76174	0.0606017	0.0349884
			2	20	1	42	2.1	2000	4200	0.768	5468.75				3.73789
			3	20	1	52	2.6	2000	5200	0.768	6770.83				3.83064
			4	20
		3	1	20	1	30	1.5	2000	3000	0.768	3906.25	3949.65	1237.55	618.775	3.59176	3.58177	0.140187	0.0809373
			2	20	1	40	2	2000	4000	0.768	5208.33				3.7167
			3	20	1	21	1.05	2000	2100	0.768	2734.38				3.43686
			4	20
		5	1	20
			2	20
			3	20
			4	20
	ΔHrcN	0	1	20	1	61	3.05	2000	6100	0.768	7942.71	6857.64	941.95	543.835	3.89997	3.83356	0.0576846	0.0333042
			2	20	1	49	2.45	2000	4900	0.768	6380.21				3.80483
			3	20	1	48	2.4	2000	4800	0.768	6250				3.79588
			4	20
		1	1	20
			2	20
			3	20
			4	20
		2	1	20	1	36	1.8	2000	3600	0.768	4687.5	4730.9	1497.87	864.794	3.67094	3.6598	0.141979	0.0819715
			2	20	1	48	2.4	2000	4800	0.768	6250				3.79588
			3	20	1	25	1.25	2000	2500	0.768	3255.21				3.51258
			4	20
		3	1	20	1	36	1.8	2000	3600	0.768	4687.5	4774.31	397.793	198.897	3.67094	3.67792	0.0358042	0.0206716
			2	20	1	34	1.7	2000	3400	0.768	4427.08				3.64612
			3	20	1	40	2	2000	4000	0.768	5208.33				3.7167
			4	20
		5	1	20
			2	20
			3	20
			4	20
	G176A	0	1	20	1	48	2.4	2000	4800	0.768	6250	5295.14	866.97	500.545	3.79588	3.7201	0.0697101	0.0402471
			2	20	1	35	1.75	2000	3500	0.768	4557.29				3.65871
			3	20	1	39	1.95	2000	3900	0.768	5078.12				3.7057
			4	20
		1	1	20
			2	20
			3	20
			4	20
		2	1	20	3	11	0.55	200000	110000	0.768	143229	208333	101696	58714.2	5.15603	5.28748	0.195858	0.113078
			2	20	3	25	1.25	200000	250000	0.768	325521				5.51258
			3	20	3	12	0.6	200000	120000	0.768	156250				5.19382
			4	20
		3	1	20	5	15	0.75	20000000	15000000	0.768	19531250	9.98264e+06	8.6697e+06	4.33485e+06	7.29073	6.8664	0.438127	0.252953
			2	20	5	6	0.3	20000000	6e+06	0.768	7.8125e+06				6.89279
			3	20	5	2	0.1	20000000	2000000	0.768	2.60417e+06				6.41567
			4	20
		5	1	20
			2	20
			3	20
			4	20
	E208D	0	1	20	1	45	2.25	2000	4500	0.768	5859.38	4947.92	983.051	567.565	3.76785	3.68844	0.0893062	0.051561
			2	20	1	30	1.5	2000	3000	0.768	3906.25				3.59176
			3	20	1	39	1.95	2000	3900	0.768	5078.12				3.7057
			4	20
		1	1	20
			2	20
			3	20
			4	20
		2	1	20	5	6	0.3	20000000	6e+06	0.768	7.8125e+06	3.47222e+06	3.75879e+06	2.17014e+06	6.89279	6.37402	0.449266	0.259384
			2	20	5	1	0.05	20000000	1000000	0.768	1.30208e+06				6.11464
			3	20	5	1	0.05	20000000	1000000	0.768	1.30208e+06				6.11464
			4	20
		3	1	20	5	10	0.5	20000000	10000000	0.768	1.30208e+07	6250000	5.86949e+06	2.93475e+06	7.11464	6.67505	0.382746	0.220978
			2	20	5	2	0.1	20000000	2000000	0.768	2.60417e+06				6.41567
			3	20	4	24	1.2	2000000	2.4e+06	0.768	3.125e+06				6.49485
			4	20
		5	1	20
			2	20
			3	20
			4	20
	G311A	0	1	20	1	47	2.35	2000	4700	0.768	6119.79	6857.64	784.859	453.138	3.78674	3.83429	0.049478	0.0285662
			2	20	1	52	2.6	2000	5200	0.768	6770.83				3.83064
			3	20	1	59	2.95	2000	5900	0.768	7682.29				3.88549
			4	20
		1	1	20
			2	20
			3	20
			4	20
		2	1	20	4	3	0.15	2000000	300000	0.768	390625	1.86632e+06	1.82447e+06	1.05336e+06	5.59176	6.09939	0.500174	0.288776
			2	20	4	30	1.5	2000000	3000000	0.768	3906250				6.59176
			3	20	4	10	0.5	2000000	1000000	0.768	1.30208e+06				6.11464
			4	20
		3	1	20	5	6	0.3	20000000	6e+06	0.768	7.8125e+06	4.77431e+06	2.7105e+06	1.35525e+06	6.89279	6.63341	0.241272	0.139298
			2	20	5	3	0.15	20000000	3e+06	0.768	3.90625e+06				6.59176
			3	20	5	2	0.1	20000000	2000000	0.768	2.60417e+06				6.41567
			4	20
		5	1	20
			2	20
			3	20
			4	20
	L338V	0	1	20	1	34	1.7	2000	3400	0.768	4427.08	3255.21	1501.64	866.97	3.64612	3.47232	0.243653	0.140673
			2	20	1	29	1.45	2000	2900	0.768	3776.04				3.57704
			3	20	1	12	0.6	2000	1200	0.768	1562.5				3.19382
			4	20
		1	1	20
			2	20
			3	20
			4	20
		2	1	20	5	1	0.05	20000000	1000000	0.768	1.30208e+06	8.63715e+06	1.28176e+07	7.40027e+06	6.11464	6.51781	0.738296	0.426255
			2	20	5	18	0.9	20000000	18000000	0.768	23437500				7.36991
			3	20	4	9	0.45	2000000	900000	0.768	1171875				6.06888
			4	20
		3	1	20	5	1	0.05	20000000	1000000	0.768	1.30208e+06	2.25694e+06	1.43426e+06	717132	6.11464	6.30007	0.255692	0.147624
			2	20	5	3	0.15	20000000	3e+06	0.768	3.90625e+06				6.59176
			3	20	4	12	0.6	2000000	1.2e+06	0.768	1.5625e+06				6.19382
			4	20
		5	1	20
			2	20
			3	20
			4	20
	F174Y	0	1	20	1	35	1.75	2000	3500	0.768	4557.29	6293.4	1525.9	880.98	3.65871	3.78938	0.114262	0.0659695
			2	20	1	57	2.85	2000	5700	0.768	7421.88				3.87051
			3	20	1	53	2.65	2000	5300	0.768	6901.04				3.83891
			4	20
		1	1	20
			2	20
			3	20
			4	20
		2	1	20	5	11	0.55	20000000	11000000	0.768	1.43229e+07	5.77257e+06	7.48707e+06	4.32266e+06	7.15603	6.38782	0.782507	0.451781
			2	20	5	2	0.1	20000000	2000000	0.768	2.60417e+06				6.41567
			3	20	4	3	0.15	2000000	300000	0.768	390625				5.59176
			4	20
		3	1	20	5	11	0.55	20000000	11000000	0.768	1.43229e+07	8.50694e+06	6.14237e+06	3.07119e+06	7.15603	6.81151	0.437876	0.252808
			2	20	5	7	0.35	20000000	7e+06	0.768	9.11458e+06				6.95974
			3	20	4	16	0.8	2000000	1600000	0.768	2.08333e+06				6.31876
			4	20
		5	1	20
			2	20
			3	20
			4	20
	P142G	0	1	20	1	35	1.75	2000	3500	0.768	4557.29	3906.25	596.69	344.499	3.65871	3.58845	0.0653	0.037701
			2	20	1	29	1.45	2000	2900	0.768	3776.04				3.57704
			3	20	1	26	1.3	2000	2600	0.768	3385.42				3.52961
			4	20
		1	1	20
			2	20
			3	20
			4	20
		2	1	20	5	2	0.1	20000000	2000000	0.768	2.60417e+06	2.95139e+06	2.10492e+06	1.21528e+06	6.41567	6.38337	0.350603	0.202421
			2	20	5	4	0.2	20000000	4000000	0.768	5.20833e+06				6.7167
			3	20	4	8	0.4	2000000	800000	0.768	1.04167e+06				6.01773
			4	20
		3	1	20	5	3	0.15	20000000	3e+06	0.768	3.90625e+06	3.03819e+06	1.73394e+06	866970	6.59176	6.40976	0.339797	0.196182
			2	20	4	32	1.6	2000000	3200000	0.768	4.16667e+06				6.61979
			3	20	4	8	0.4	2000000	800000	0.768	1.04167e+06				6.01773
			4	20
		5	1	20
			2	20
			3	20
			4	20
