# Supplementary material for: Cyclic-di-GMP controls Type III effector export and symptom development in Pseudomonas syringae infections via the export ATPase HrcN
Source: PLoS Pathog. 2025 Dec 26;21(12):e1013376. doi: 10.1371/journal.ppat.1013376 (PMC12774368; doi:10.1371/journal.ppat.1013376)
Supplement: S1 Data — (ZIP) [file ppat.1013376.s007.zip › Raw Data for Resubmission cleaned/Fig S2D/2020.10.16. ImageJ pixel intensity +BifA magicwand 100tolerance analysis.xlsx]

## Sheet: Sheet1
Strain	Mean	STDev		Relative to Control	STDev		WHOLE ROW ANALYSIS												INDIVIDUAL AVERAGE LEAF ANALYSIS				(more robust error bars)
WT + BifA	170.449	0.371931		1.24834	0.00272395
ΔHrcC + BifA	128.463	0.149881		0.940836	0.0010977																								2.82843
ΔHrcN + BifA	128.209	0.799758		0.938978	0.00585727														Leaf1	Leaf2	Leaf3	Leaf4	Leaf5	Leaf6	Leaf7	Leaf8	Average	STDev	STError
G176A + BifA	147.501	0.0450037		1.08027	0.000329598													WT + BifA	130.91	201.806	147.008	171.16	193.607	167.378	198.928	161.16	171.495	25.4415	8.99494
E208D + BifA	164.142	0.224945		1.20214	0.00164746													ΔHrcC + BifA	124.95	130.107	122.369	132.838	133.798	126.462	131.917	122.631	128.134	4.61154	1.63043
G311A + BifA	164.295	0.270457		1.20326	0.00198078													ΔHrcN + BifA	131.549	124.722	131.412	126.622	120.826	124.207	128.216	134.653	127.776	4.57699	1.61821
L338V + BifA	165.681	0.471213		1.21341	0.00345107													G176A + BifA	154.764	141.532	156.612	139.025	139.006	144.447	172.318	128.131	146.979	13.6989	4.84331
F174Y + BifA	169.097	0.631456		1.23843	0.00462466													E208D + BifA	155.187	197.457	176.392	154.779	188.657	150.565	157.245	148.216	166.062	18.8408	6.66124
P142G + BifA	159.828	1.37663		1.17055	0.0100821													G311A + BifA	145.799	183.819	184.06	179.029	194.06	139.604	179.58	132.732	167.335	23.8523	8.43308
Control	136.692	0.720907		1.0011	0.00527978													L338V + BifA	144.287	183.828	184.755	179.917	194.831	139.275	179.983	131.418	167.287	24.6645	8.72023
																		F174Y + BifA	122.491	184.098	180.43	155.379	191.631	200.744	195.622	138.15	171.068	28.9169	10.2237
RAW																		P142G + BifA	193.721	139.483	152.567	148.478	171.381	180.373	134.172	158.242	159.802	20.5653	7.27092
	Area	Mean	Min	Max	Relative to control													Control	135.214	144.46	131.545	146.576	141.551	133.843	132.711	128.997	136.862	6.47267	2.28843
WT + BifA	377241	170.138	9	241	1.24606
ΔHrcC + BifA	407423	128.301	5	228	0.939652
ΔHrcN + BifA	382292	127.59	7	235	0.934445
G176A + BifA	411662	147.456	7	246	1.07994
E208D + BifA	348896	163.882	16	244	1.20024
G311A + BifA	378425	164.048	20	249	1.20146
L338V + BifA	431539	165.276	10	245	1.21045
F174Y + BifA	342067	169.826	28	248	1.24377
P142G + BifA	464985	159.593	13	245	1.16883
Control	518117	136.058	15	247	0.996463
WT + BifA	375152	170.861	9	241	1.25135
ΔHrcC + BifA	406886	128.49	5	228	0.941036
ΔHrcN + BifA	376197	129.112	8	235	0.945591
G176A + BifA	412137	147.546	7	246	1.0806
E208D + BifA	346144	164.277	15	244	1.20313
G311A + BifA	376608	164.584	20	249	1.20538
L338V + BifA	428071	166.198	10	245	1.2172
F174Y + BifA	345257	168.745	24	248	1.23586
P142G + BifA	455671	161.307	16	245	1.18138
Control	511520	137.476	36	247	1.00685
WT + BifA	377250	170.348	9	241	1.2476
ΔHrcC + BifA	406422	128.597	5	228	0.94182
ΔHrcN + BifA	381416	127.925	8	235	0.936898
G176A + BifA	411968	147.502	7	246	1.08028
E208D + BifA	347514	164.266	16	244	1.20305
G311A + BifA	377682	164.253	20	249	1.20296
L338V + BifA	430917	165.568	10	245	1.21259
F174Y + BifA	346397	168.72	28	248	1.23567
P142G + BifA	469948	158.584	16	245	1.16144
Control	515904	136.541	17	247	1
