# Supplementary material for: Cyclic-di-GMP controls Type III effector export and symptom development in Pseudomonas syringae infections via the export ATPase HrcN
Source: PLoS Pathog. 2025 Dec 26;21(12):e1013376. doi: 10.1371/journal.ppat.1013376 (PMC12774368; doi:10.1371/journal.ppat.1013376)
Supplement: S1 Data — (ZIP) [file ppat.1013376.s007.zip › Raw Data for Resubmission cleaned/Fig S3B/2020.03.09. bbc Arabidopsis INF Day 6 leaf shots BioRep1 ImageJ.xlsx]

## Sheet: Sheet1
Magic Wand Tolerace 100, individual leaves average
											2.82843
	Leaf1	Leaf2	Leaf3	Leaf4	Leaf5	Leaf6	Leaf7	Leaf8	Average	STDev	STError		2 t test vs wt
WT	162.317	158.185	147.686	161.375	161.085	161.884	155.684	150.801	157.377	5.5437	1.95999
ΔHrcC	101.755	111.71	99.49	84.384	114.082	103.459	94.929	108.901	102.339	9.67896	3.42203		1e-05
ΔHrcN	109.526	108.757	104.544	114.057	120.733	103.912	114.11	125.574	112.652	7.59182	2.68412		1e-05
G176A	172.938	164.213	157.109	169.653	158.92	173.625	170.236	169.635	167.041	6.26186	2.2139		0.0056
E208D	176.467	163.686	164.703	171.339	174.872	161.682	156.343	159.745	166.105	7.31683	2.58689		0.0176
G311A	173.156	168.482	170.116	167.774	170.697	156.513	154.724	158.263	164.966	7.25034	2.56338		0.034
L338V	172.989	167.683	170.064	166.592	172.581	156.055	155.694	159.765	165.178	7.07551	2.50157		0.03
F174Y	156.902	165.751	154.971	165.863	158.983	152.434	157.519	162.835	159.407	4.95692	1.75254		0.45
P142G	148.291	173.363	156.855	158.175	168.346	167.987	160.236	164.524	162.222	7.95846	2.81374		0.18
Control	94.676	99.738	93.333	103.899	93.211	104.258	115.086	102.496	100.837	7.3727	2.60664		1e-05
