# Supplementary material for: Cyclic-di-GMP controls Type III effector export and symptom development in Pseudomonas syringae infections via the export ATPase HrcN
Source: PLoS Pathog. 2025 Dec 26;21(12):e1013376. doi: 10.1371/journal.ppat.1013376 (PMC12774368; doi:10.1371/journal.ppat.1013376)
Supplement: S1 Data — (ZIP) [file ppat.1013376.s007.zip › Raw Data for Resubmission cleaned/Fig S3D/2020.03.02. fec Arabidopsis INF WT dHrcC G176A E208D G311A ImageJ.xlsx]

## Sheet: Sheet1
Magic Wand Tolerace 100, individual leaves average
											2.82843
	Leaf1	Leaf2	Leaf3	Leaf4	Leaf5	Leaf6	Leaf7	Leaf8	Average	STDev	STError		2sample t test vs WT
WT	133.473	138.625	141.744	135.06	127.158	146.578	125.272	136.584	135.562	7.0824	2.50401
ΔHrcC	96.564	89.568	94.926	103.107	95.574	93.423	117.059	106.789	99.6262	8.90313	3.14773		1e-05
G176A	153.848	152.707	142.166	124.14	136.955	136.17	144.031	141.462	141.435	9.52682	3.36824		0.18
E208D	167.917	158.651	161.371	157.136	128.774	163.885	139.805	126.199	150.467	16.4234	5.80655		0.03
G311A	160.602	149.829	148.301	135.116	152.68	139.882	138.723	129.134	144.283	10.3339	3.65359		0.069
