# Supplementary material for: Cyclic-di-GMP controls Type III effector export and symptom development in Pseudomonas syringae infections via the export ATPase HrcN
Source: PLoS Pathog. 2025 Dec 26;21(12):e1013376. doi: 10.1371/journal.ppat.1013376 (PMC12774368; doi:10.1371/journal.ppat.1013376)
Supplement: S1 Data — (ZIP) [file ppat.1013376.s007.zip › Raw Data for Resubmission cleaned/Fig S4A/2021.08.31. Effector OvExp pBBR2 WT vs G176A DC3000 Col0 w HopH1.xls]

## Sheet: preperation print out
Date:
Infection:			OD600:
Plant age:
Procedure:	2 leaves per plant and timepoint, 2 leaf discs (No.3), 1 tube (2mL-tube, 200 µl MgCl2)
	OD600		add µl for final volume:
Medium (vol):
	L-medium	10 mM MgCl2	_____	_____
Strain #

## Sheet: print out
cfu counts
Infection date:
Plant:
Strain/antibiotic:
___ dpi
Dilution	1	2	3	4	1	2	3	4	1	2	3	4	1	2	3	4	1	2	3	4	1	2	3	4	1	2	3	4	1	2	3	4
___ dpi
Dilution
___ dpi
Dilution
___ dpi
Dilution
___ dpi
Dilution
___ dpi
Plant:
Strain/antibiotic:
Dilution	1	2	3	4	1	2	3	4	1	2	3	4	1	2	3	4	1	2	3	4	1	2	3	4	1	2	3	4	1	2	3	4
___ dpi
Dilution
___ dpi
Dilution
___ dpi
Dilution

## Sheet: raw data
Infection		Infiltration	OD=
Plant age
Procedure	2 leaves per plant and timepoint, 2 leaf discs (No.3), 1 tube
plant	bacteria	dpi	Samples	μl plated	dilution	colonies		plant	bacteria	dpi	Samples	μl plated	dilution	colonies
Col-0	Pto DC3000	0	1	20						0	1	20
		0	2	20						0	2	20
		0	3	20						0	3	20
		0	4	20						0	4	20
		1	1	20						1	1	20
		1	2	20						1	2	20
		1	3	20						1	3	20
		1	4	20						1	4	20
		2	1	20						2	1	20
		2	2	20						2	2	20
		2	3	20						2	3	20
		2	4	20						2	4	20
		3	1	20						3	1	20
		3	2	20						3	2	20
		3	3	20						3	3	20
		3	4	20						3	4	20
		5	1	20						5	1	20
		5	2	20						5	2	20
		5	3	20						5	3	20
		5	4	20						5	4	20
plant	bacteria	dpi	Samples	μl plated	dilution	colonies		plant	bacteria	dpi	Samples	μl plated	dilution	colonies
		0	1	20						0	1	20
		0	2	20						0	2	20
		0	3	20						0	3	20
		0	4	20						0	4	20
		1	1	20						1	1	20
		1	2	20						1	2	20
		1	3	20						1	3	20
		1	4	20						1	4	20
		2	1	20						2	1	20
		2	2	20						2	2	20
		2	3	20						2	3	20
		2	4	20						2	4	20
		3	1	20						3	1	20
		3	2	20						3	2	20
		3	3	20						3	3	20
		3	4	20						3	4	20
		5	1	20						5	1	20
		5	2	20						5	2	20
		5	3	20						5	3	20
		5	4	20						5	4	20
plant	bacteria	dpi	Samples	μl plated	dilution	colonies		plant	bacteria	dpi	Samples	μl plated	dilution	colonies
		0	1	20						0	1	20
		0	2	20						0	2	20
		0	3	20						0	3	20
		0	4	20						0	4	20
		1	1	20						1	1	20
		1	2	20						1	2	20
		1	3	20						1	3	20
		1	4	20						1	4	20
		2	1	20						2	1	20
		2	2	20						2	2	20
		2	3	20						2	3	20
		2	4	20						2	4	20
		3	1	20						3	1	20
		3	2	20						3	2	20
		3	3	20						3	3	20
		3	4	20						3	4	20
		5	1	20						5	1	20
		5	2	20						5	2	20
		5	3	20						5	3	20
		5	4	20						5	4	20
plant	bacteria	dpi	Samples	μl plated	dilution	colonies		plant	bacteria	dpi	Samples	μl plated	dilution	colonies
		0	1	20						0	1	20
		0	2	20						0	2	20
		0	3	20						0	3	20
		0	4	20						0	4	20
		1	1	20						1	1	20
		1	2	20						1	2	20
		1	3	20						1	3	20
		1	4	20						1	4	20
		2	1	20						2	1	20
		2	2	20						2	2	20
		2	3	20						2	3	20
		2	4	20						2	4	20
		3	1	20						3	1	20
		3	2	20						3	2	20
		3	3	20						3	3	20
		3	4	20						3	4	20
		5	1	20						5	1	20
		5	2	20						5	2	20
		5	3	20						5	3	20
		5	4	20						5	4	20

## Sheet: data analysis
Infiltration OD:		0.0002				initial vol (uL)	dilution
Plant genotype		Col-0			row A	200	0
time course				20+180	row B	2000	1
4 plants/samples				20+180	row C	20000	2
		CORN	cm2	20+180	row D	200000	3
		r= mm	0.384	20+180	row E	2000000	4
		2 * No 3	0.768	20+180	row F	20000000	5
				20+180	row G	200000000	6
plant	bacteria	dpi	Samples	μl plated	dilution	colonies	E=col/μL plated	Dil Factor	cfu=E*Dil Factor	Punch cm2	cfu/cm2	average	deviation	STDEV/SQRT(n)	log(cfu/cm2)	average	deviation	STDEV/SQRT(n)
	G176A	0	1	20	1	12	0.6	2000	1200	0.768	1562.5	1956.38	1830.66	915.331	3.19382	3.3669	0.244114	0.122057				WT	G176A	WT + Empty pBBR2	G176A + Empty pBBR2	WT pBBR2-hopAM1	G176A pBBR2-hopAM1	WT pBBR2-hopAF1	G176A pBBR2-hopAF1	WT pBBR2-hopAA1-2	G176A pBBR2-hopAA1-2	WT HopQ1-1-pBBR2	G176A pBBR2-hopQ1-1	WT pBBR2-hopH1	G176A pBBR2-hopH1	ΔhrcN
			2	20	1	34	1.7	2000	3400	0.768	4427.08				3.64612						0	3.2732	3.3669	3.16376	2.7167	3.54598	3.32754	3.45844	3.29425	3.21353	3.52828	3.47552	3.03923	3.47794	3.54262	3.0307
			3	20	1	14	0.7	2000	1400	0.768	1822.92				3.26077						2	5.8077	5.8664	5.7754	6.05449	6.19973	6.08871	5.63341	5.79218	6.30007	5.80477	6.26003	5.56728	6.66087	5.50076	2.84935
			4	20			0.05	200	10	0.768	13.0208				1.11464						3	6.69737	6.50782	6.53306	6.47818	6.79245	5.95414	5.47437	5.79771	5.75913	6.86314	6.75692	6.27368	6.99313	5.9125	3.40633
		1	1	20			0.05	200	10	0.768	13.0208	13.0208	0	0	1.11464	1.11464	0	0
			2	20			0.05	200	10	0.768	13.0208				1.11464							0.24172	0.122057	0.234668	0.30103	0.0810222	0.264582	0.160093	0.0436787	0.0902008	0.198987	0.136274	0.304642	0.254292	0.0955813	0.0451843
			3	20			0.05	200	10	0.768	13.0208				1.11464					G176A		0.266914	0.0228577	0.289483	0.0707773	0.13653	0.171667	0.665128	0.235283	0.0080912	0.394901	0.0155403	0.141058	0.284951	0.0942015	0.59062
			4	20			0.05	200	10	0.768	13.0208				1.11464					G176A + Empty pBBR2		0.243959	0.409263	0.392382	0.367276	0.191185	0.379487	0.0508332	0.792281	0.491222	0.321945	0.408468	0.473797	0.275503	0.327559	0.303199
		2	1	20	4	5	0.25	2000000	500000	0.768	651042	553389	373989	186994	5.81361	5.8664	0.0457153	0.0228577		G176A HopAM1-pBBR2
			2	20	4	6	0.3	2000000	600000	0.768	781250				5.89279					G176A HopAF1-pBBR2
			3	20	4	6	0.3	2000000	600000	0.768	781250				5.89279					G176A HopAA1-2-pBBR2
			4	20			0.05	200	10	0.768	13.0208				1.11464					G176A HopQ1-1-pBBR2
		3	1	20	4	6	0.3	2000000	600000	0.768	781250	7.42188e+06	1.32966e+07	6.64828e+06	5.89279	6.50782	0.818526	0.409263		WT
			2	20	4	12	0.6	2000000	1.2e+06	0.768	1.5625e+06				6.19382					WT + pBBR2
			3	20	5	21	1.05	20000000	21000000	0.768	27343750				7.43686					WT HopAM1-pBBR2
			4	20			0.05	200	10	0.768	13.0208				1.11464					WT HopAF1-pBBR2
		5	1	20			0.05	200	10	0.768	13.0208	13.0208	0	0	1.11464	1.11464	0	0		WT HopAA1-2-pBBR2
			2	20			0.05	200	10	0.768	13.0208				1.11464					WT HopQ1-1-pBBR2
			3	20			0.05	200	10	0.768	13.0208				1.11464					ΔHrcN
			4	20			0.05	200	10	0.768	13.0208				1.11464
	bacteria	dpi	Samples	μl plated	dilution	colonies	E=col/μL plated	Dil Factor	cfu=E*Dil Factor	Punch cm2	cfu/cm2	average	deviation	STDEV/SQRT(n)	log(cfu/cm2)	average	deviation	STDEV/SQRT(n)
	G176A + Empty pBBR2	0	1	20	1	16	0.8	2000	1600	0.768	2083.33	686.849	955.968	477.984	3.31876	2.7167	0.60206	0.30103
			2	20	1	1	0.05	2000	100	0.768	130.208				2.11464
			3	20	1	4	0.2	2000	400	0.768	520.833				2.7167
			4	20			0.05	200	10	0.768	13.0208				1.11464
		1	1	20			0.05	200	10	0.768	13.0208	13.0208	0	0	1.11464	1.11464	0	0
			2	20			0.05	200	10	0.768	13.0208				1.11464
			3	20			0.05	200	10	0.768	13.0208				1.11464
			4	20			0.05	200	10	0.768	13.0208				1.11464
		2	1	20	4	11	0.55	2000000	1100000	0.768	1.43229e+06	878910	649950	324975	6.15603	6.05449	0.141555	0.0707773
			2	20	4	10	0.5	2000000	1000000	0.768	1.30208e+06				6.11464
			3	20	4	6	0.3	2000000	600000	0.768	781250				5.89279
			4	20			0.05	200	10	0.768	13.0208				1.11464
		3	1	20	4	7	0.35	2000000	700000	0.768	911458	5.79427e+06	1.00435e+07	5.02175e+06	5.95974	6.47818	0.734553	0.367276
			2	20	4	11	0.55	2000000	1100000	0.768	1.43229e+06				6.15603
			3	20	5	16	0.8	20000000	16000000	0.768	2.08333e+07				7.31876
			4	20			0.05	200	10	0.768	13.0208				1.11464
		5	1	20			0.05	200	10	0.768	13.0208	13.0208	0	0	1.11464	1.11464	0	0
			2	20			0.05	200	10	0.768	13.0208				1.11464
			3	20			0.05	200	10	0.768	13.0208				1.11464
			4	20			0.05	200	10	0.768	13.0208				1.11464
	bacteria	dpi	Samples	μl plated	dilution	colonies	E=col/μL plated	Dil Factor	cfu=E*Dil Factor	Punch cm2	cfu/cm2	average	deviation	STDEV/SQRT(n)	log(cfu/cm2)	average	deviation	STDEV/SQRT(n)
	G176A HopAM1-pBBR2	0	1	20	1	4	0.2	2000	400	0.768	520.833	2281.9	2338.33	1169.16	2.7167	3.32754	0.529164	0.264582
			2	20	1	34	1.7	2000	3400	0.768	4427.08				3.64612
			3	20	1	32	1.6	2000	3200	0.768	4166.67				3.61979
			4	20			0.05	200	10	0.768	13.0208				1.11464
		1	1	20			0.05	200	10	0.768	13.0208	13.0208	0	0	1.11464	1.11464	0	0
			2	20			0.05	200	10	0.768	13.0208				1.11464
			3	20			0.05	200	10	0.768	13.0208				1.11464
			4	20			0.05	200	10	0.768	13.0208				1.11464
		2	1	20	4	19	0.95	2000000	1.9e+06	0.768	2.47396e+06	1.10677e+06	1.0868e+06	543400	6.39339	6.08871	0.343334	0.171667
			2	20	4	11	0.55	2000000	1100000	0.768	1.43229e+06				6.15603
			3	20	4	4	0.2	2000000	400000	0.768	520833				5.7167
			4	20			0.05	200	10	0.768	13.0208				1.11464
		3	1	20	4	11	0.55	2000000	1100000	0.768	1.43229e+06	1.36719e+06	1.81203e+06	906015	6.15603	5.95414	0.758974	0.379487
			2	20	4	1	0.05	2000000	100000	0.768	130208				5.11464
			3	20	5	3	0.15	20000000	3e+06	0.768	3.90625e+06				6.59176
			4	20			0.05	200	10	0.768	13.0208				1.11464
		5	1	20			0.05	200	10	0.768	13.0208	13.0208	0	0	1.11464	1.11464	0	0
			2	20			0.05	200	10	0.768	13.0208				1.11464
			3	20			0.05	200	10	0.768	13.0208				1.11464
			4	20			0.05	200	10	0.768	13.0208				1.11464
	bacteria	dpi	Samples	μl plated	dilution	colonies	E=col/μL plated	Dil Factor	cfu=E*Dil Factor	Punch cm2	cfu/cm2	average	deviation	STDEV/SQRT(n)	log(cfu/cm2)	average	deviation	STDEV/SQRT(n)
	G176A HopAF1-pBBR2	0	1	20	1	19	0.95	2000	1900	0.768	2473.96	1500.65	1048.99	524.493	3.39339	3.29425	0.0873573	0.0436787
			2	20	1	13	0.65	2000	1300	0.768	1692.71				3.22858
			3	20	1	14	0.7	2000	1400	0.768	1822.92				3.26077
			4	20			0.05	200	10	0.768	13.0208				1.11464
		1	1	20			0.05	200	10	0.768	13.0208	13.0208	0	0	1.11464	1.11464	0	0
			2	20			0.05	200	10	0.768	13.0208				1.11464
			3	20			0.05	200	10	0.768	13.0208				1.11464
			4	20			0.05	200	10	0.768	13.0208				1.11464
		2	1	20	3	14	0.7	200000	140000	0.768	182292	631514	663377	331689	5.26077	5.79218	0.470565	0.235283
			2	20	4	11	0.55	2000000	1100000	0.768	1.43229e+06				6.15603
			3	20	4	7	0.35	2000000	700000	0.768	911458				5.95974
			4	20			0.05	200	10	0.768	13.0208				1.11464
		3	1	20	3	1	0.05	200000	10000	0.768	13020.8	4.82097e+06	8.95211e+06	4.47606e+06	4.11464	5.79771	1.58456	0.792281
			2	20	4	8	0.4	2000000	800000	0.768	1.04167e+06				6.01773
			3	20	5	14	0.7	20000000	1.4e+07	0.768	1.82292e+07				7.26077
			4	20			0.05	200	10	0.768	13.0208				1.11464
		5	1	20			0.05	200	10	0.768	13.0208	13.0208	0	0	1.11464	1.11464	0	0
			2	20			0.05	200	10	0.768	13.0208				1.11464
			3	20			0.05	200	10	0.768	13.0208				1.11464
			4	20			0.05	200	10	0.768	13.0208				1.11464
	bacteria	dpi	Samples	μl plated	dilution	colonies	E=col/μL plated	Dil Factor	cfu=E*Dil Factor	Punch cm2	cfu/cm2	average	deviation	STDEV/SQRT(n)	log(cfu/cm2)	average	deviation	STDEV/SQRT(n)
	G176A HopAA1-2-pBBR2	0	1	20	1	9	0.45	2000	900	0.768	1171.88	3160.81	3005.07	1502.53	3.06888	3.52828	0.397973	0.198987
			2	20	1	43	2.15	2000	4300	0.768	5598.96				3.74811
			3	20	1	45	2.25	2000	4500	0.768	5859.38				3.76785
			4	20			0.05	200	10	0.768	13.0208				1.11464
		1	1	20			0.05	200	10	0.768	13.0208	13.0208	0	0	1.11464	1.11464	0	0
			2	20			0.05	200	10	0.768	13.0208				1.11464
			3	20			0.05	200	10	0.768	13.0208				1.11464
			4	20			0.05	200	10	0.768	13.0208				1.11464
		2	1	20	3	6	0.3	200000	60000	0.768	78125	930993	1.0304e+06	515199	4.89279	5.80477	0.789802	0.394901
			2	20	4	14	0.7	2000000	1.4e+06	0.768	1.82292e+06				6.26077
			3	20	4	14	0.7	2000000	1.4e+06	0.768	1.82292e+06				6.26077
			4	20			0.05	200	10	0.768	13.0208				1.11464
		3	1	20	4	11	0.55	2000000	1100000	0.768	1.43229e+06	9.47266e+06	1.19694e+07	5.98471e+06	6.15603	6.86314	0.64389	0.321945
			2	20	5	20	1	20000000	20000000	0.768	2.60417e+07				7.41567
			3	20	5	8	0.4	20000000	8000000	0.768	1.04167e+07				7.01773
			4	20			0.05	200	10	0.768	13.0208				1.11464
		5	1	20			0.05	200	10	0.768	13.0208	13.0208	0	0	1.11464	1.11464	0	0
			2	20			0.05	200	10	0.768	13.0208				1.11464
			3	20			0.05	200	10	0.768	13.0208				1.11464
			4	20			0.05	200	10	0.768	13.0208				1.11464
	bacteria	dpi	Samples	μl plated	dilution	colonies	E=col/μL plated	Dil Factor	cfu=E*Dil Factor	Punch cm2	cfu/cm2	average	deviation	STDEV/SQRT(n)	log(cfu/cm2)	average	deviation	STDEV/SQRT(n)
	G176A HopQ1-1-pBBR2	0	1	20	1	2	0.1	2000	200	0.768	260.417	1435.55	1971.57	985.784	2.41567	3.03923	0.609283	0.304642
			2	20	1	33	1.65	2000	3300	0.768	4296.88				3.63315
			3	20	1	9	0.45	2000	900	0.768	1171.88				3.06888
			4	20			0.05	200	10	0.768	13.0208				1.11464
		1	1	20			0.05	200	10	0.768	13.0208	13.0208	0	0	1.11464	1.11464	0	0
			2	20			0.05	200	10	0.768	13.0208				1.11464
			3	20			0.05	200	10	0.768	13.0208				1.11464
			4	20			0.05	200	10	0.768	13.0208				1.11464
		2	1	20	3	19	0.95	200000	190000	0.768	247396	322269	328605	164303	5.39339	5.56728	0.282117	0.141058
			2	20	3	20	1	200000	200000	0.768	260417				5.41567
			3	20	4	6	0.3	2000000	600000	0.768	781250				5.89279
			4	20			0.05	200	10	0.768	13.0208				1.11464
		3	1	20	3	20	1	200000	200000	0.768	260417	5.27344e+06	9.52184e+06	4.76092e+06	5.41567	6.27368	0.947594	0.473797
			2	20	5	1	0.05	20000000	1000000	0.768	1.30208e+06				6.11464
			3	20	5	15	0.75	20000000	15000000	0.768	19531250				7.29073
			4	20			0.05	200	10	0.768	13.0208				1.11464
		5	1	20			0.05	200	10	0.768	13.0208	13.0208	0	0	1.11464	1.11464	0	0
			2	20			0.05	200	10	0.768	13.0208				1.11464
			3	20			0.05	200	10	0.768	13.0208				1.11464
			4	20			0.05	200	10	0.768	13.0208				1.11464
	bacteria	dpi	Samples	μl plated	dilution	colonies	E=col/μL plated	Dil Factor	cfu=E*Dil Factor	Punch cm2	cfu/cm2	average	deviation	STDEV/SQRT(n)	log(cfu/cm2)	average	deviation	STDEV/SQRT(n)
	G176A HopH1-pBBR2	0	1	20	1	23	1.15	2000	2300	0.768	2994.79	2802.73	2344.6	1172.3	3.47637	3.54262	0.191163	0.0955813
			2	20	1	44	2.2	2000	4400	0.768	5729.17				3.75809
			3	20	1	19	0.95	2000	1900	0.768	2473.96				3.39339
			4	20			0.05	200	10	0.768	13.0208				1.11464
		1	1	20			0.05	200	10	0.768	13.0208	13.0208	0	0	1.11464	1.11464	0	0
			2	20			0.05	200	10	0.768	13.0208				1.11464
			3	20			0.05	200	10	0.768	13.0208				1.11464
			4	20			0.05	200	10	0.768	13.0208				1.11464
		2	1	20	3	20	1	200000	200000	0.768	260417	253910	213022	106511	5.41567	5.50076	0.188403	0.0942015
			2	20	3	18	0.9	200000	180000	0.768	234375				5.36991
			3	20	4	4	0.2	2000000	400000	0.768	520833				5.7167
			4	20			0.05	200	10	0.768	13.0208				1.11464
		3	1	20	3	11	0.55	200000	110000	0.768	143229	1.01237e+06	1.08786e+06	543930	5.15603	5.9125	0.655119	0.327559
			2	20	4	15	0.75	2000000	1500000	0.768	1953125				6.29073
			3	20	4	15	0.75	2000000	1500000	0.768	1953125				6.29073
			4	20			0.05	200	10	0.768	13.0208				1.11464
		5	1	20			0.05	200	10	0.768	13.0208	13.0208	0	0	1.11464	1.11464	0	0
			2	20			0.05	200	10	0.768	13.0208				1.11464
			3	20			0.05	200	10	0.768	13.0208				1.11464
			4	20			0.05	200	10	0.768	13.0208				1.11464
	bacteria	dpi	Samples	μl plated	dilution	colonies	E=col/μL plated	Dil Factor	cfu=E*Dil Factor	Punch cm2	cfu/cm2	average	deviation	STDEV/SQRT(n)	log(cfu/cm2)	average	deviation	STDEV/SQRT(n)
	WT	0	1	20	1	46	2.3	2000	4600	0.768	5989.58	2086.59	2692.52	1346.26	3.7774	3.2732	0.48344	0.24172
			2	20	1	5	0.25	2000	500	0.768	651.042				2.81361
			3	20	1	13	0.65	2000	1300	0.768	1692.71				3.22858
			4	20			0.05	200	10	0.768	13.0208				1.11464
		1	1	20			0.05	200	10	0.768	13.0208	13.0208	0	0	1.11464	1.11464	0	0
			2	20			0.05	200	10	0.768	13.0208				1.11464
			3	20			0.05	200	10	0.768	13.0208				1.11464
			4	20			0.05	200	10	0.768	13.0208				1.11464
		2	1	20	4	2	0.1	2000000	200000	0.768	260417	813805	1.20457e+06	602285	5.41567	5.8077	0.533828	0.266914
			2	20	4	20	1	2000000	2000000	0.768	2.60417e+06				6.41567
			3	20	4	3	0.15	2000000	300000	0.768	390625				5.59176
			4	20			0.05	200	10	0.768	13.0208				1.11464
		3	1	20	4	20	1	2000000	2000000	0.768	2.60417e+06	5.85938e+06	8.3374e+06	4.1687e+06	6.41567	6.69737	0.487918	0.243959
			2	20	5	2	0.1	20000000	2000000	0.768	2.60417e+06				6.41567
			3	20	5	14	0.7	20000000	1.4e+07	0.768	1.82292e+07				7.26077
			4	20			0.05	200	10	0.768	13.0208				1.11464
		5	1	20			0.05	200	10	0.768	13.0208	13.0208	0	0	1.11464	1.11464	0	0
			2	20			0.05	200	10	0.768	13.0208				1.11464
			3	20			0.05	200	10	0.768	13.0208				1.11464
			4	20			0.05	200	10	0.768	13.0208				1.11464
	bacteria	dpi	Samples	μl plated	dilution	colonies	E=col/μL plated	Dil Factor	cfu=E*Dil Factor	Punch cm2	cfu/cm2	average	deviation	STDEV/SQRT(n)	log(cfu/cm2)	average	deviation	STDEV/SQRT(n)
	WT + pBBR2	0	1	20	1	39	1.95	2000	3900	0.768	5078.12	1663.41	2305.1	1152.55	3.7057	3.16376	0.469336	0.234668
			2	20	1	6	0.3	2000	600	0.768	781.25				2.89279
			3	20	1	6	0.3	2000	600	0.768	781.25				2.89279
			4	20			0.05	200	10	0.768	13.0208				1.11464
		1	1	20			0.05	200	10	0.768	13.0208	13.0208	0	0	1.11464	1.11464	0	0
			2	20			0.05	200	10	0.768	13.0208				1.11464
			3	20			0.05	200	10	0.768	13.0208				1.11464
			4	20			0.05	200	10	0.768	13.0208				1.11464
		2	1	20	4	8	0.4	2000000	800000	0.768	1.04167e+06	683597	747041	373520	6.01773	5.7754	0.578966	0.289483
			2	20	4	12	0.6	2000000	1.2e+06	0.768	1.5625e+06				6.19382
			3	20	4	1	0.05	2000000	100000	0.768	130208				5.11464
			4	20			0.05	200	10	0.768	13.0208				1.11464
		3	1	20	4	20	1	2000000	2000000	0.768	2.60417e+06	6.67318e+06	1.12309e+07	5.61543e+06	6.41567	6.53306	0.784765	0.392382
			2	20	4	5	0.25	2000000	500000	0.768	651042				5.81361
			3	20	5	18	0.9	20000000	18000000	0.768	23437500				7.36991
			4	20			0.05	200	10	0.768	13.0208				1.11464
		5	1	20			0.05	200	10	0.768	13.0208	13.0208	0	0	1.11464	1.11464	0	0
			2	20			0.05	200	10	0.768	13.0208				1.11464
			3	20			0.05	200	10	0.768	13.0208				1.11464
			4	20			0.05	200	10	0.768	13.0208				1.11464
	bacteria	dpi	Samples	μl plated	dilution	colonies	E=col/μL plated	Dil Factor	cfu=E*Dil Factor	Punch cm2	cfu/cm2	average	deviation	STDEV/SQRT(n)	log(cfu/cm2)	average	deviation	STDEV/SQRT(n)
	WT HopAM1-pBBR2	0	1	20	1	20	1	2000	2000	0.768	2604.17	2770.18	2187.23	1093.61	3.41567	3.54598	0.162044	0.0810222
			2	20	1	24	1.2	2000	2400	0.768	3125				3.49485
			3	20	1	41	2.05	2000	4100	0.768	5338.54				3.72742
			4	20			0.05	200	10	0.768	13.0208				1.11464
		1	1	20			0.05	200	10	0.768	13.0208	13.0208	0	0	1.11464	1.11464	0	0
			2	20			0.05	200	10	0.768	13.0208				1.11464
			3	20			0.05	200	10	0.768	13.0208				1.11464
			4	20			0.05	200	10	0.768	13.0208				1.11464
		2	1	20	4	20	1	2000000	2000000	0.768	2.60417e+06	1.33464e+06	1.16643e+06	583216	6.41567	6.19973	0.273059	0.13653
			2	20	4	6	0.3	2000000	600000	0.768	781250				5.89279
			3	20	4	15	0.75	2000000	1500000	0.768	1953125				6.29073
			4	20			0.05	200	10	0.768	13.0208				1.11464
		3	1	20	4	18	0.9	2000000	1800000	0.768	2343750	5.79427e+06	5.82454e+06	2.91227e+06	6.36991	6.79245	0.382369	0.191185
			2	20	5	10	0.5	20000000	10000000	0.768	1.30208e+07				7.11464
			3	20	5	6	0.3	20000000	6e+06	0.768	7.8125e+06				6.89279
			4	20			0.05	200	10	0.768	13.0208				1.11464
		5	1	20			0.05	200	10	0.768	13.0208	13.0208	0	0	1.11464	1.11464	0	0
			2	20			0.05	200	10	0.768	13.0208				1.11464
			3	20			0.05	200	10	0.768	13.0208				1.11464
			4	20			0.05	200	10	0.768	13.0208				1.11464
	bacteria	dpi	Samples	μl plated	dilution	colonies	E=col/μL plated	Dil Factor	cfu=E*Dil Factor	Punch cm2	cfu/cm2	average	deviation	STDEV/SQRT(n)	log(cfu/cm2)	average	deviation	STDEV/SQRT(n)
	WT HopAF1-pBBR2	0	1	20	1	10	0.5	2000	1000	0.768	1302.08	2542.32	2434.94	1217.47	3.11464	3.45844	0.320185	0.160093
			2	20	1	25	1.25	2000	2500	0.768	3255.21				3.51258
			3	20	1	43	2.15	2000	4300	0.768	5598.96				3.74811
			4	20			0.05	200	10	0.768	13.0208				1.11464
		1	1	20			0.05	200	10	0.768	13.0208	13.0208	0	0	1.11464	1.11464	0	0
			2	20			0.05	200	10	0.768	13.0208				1.11464
			3	20			0.05	200	10	0.768	13.0208				1.11464
			4	20			0.05	200	10	0.768	13.0208				1.11464
		2	1	20	3	1	0.05	200000	10000	0.768	13020.8	1.37045e+06	1.84281e+06	921406	4.11464	5.63341	1.33026	0.665128
			2	20	4	12	0.6	2000000	1.2e+06	0.768	1.5625e+06				6.19382
			3	20	5	3	0.15	20000000	3e+06	0.768	3.90625e+06				6.59176
			4	20			0.05	200	10	0.768	13.0208				1.11464
		3	1	20	4	2	0.1	2000000	200000	0.768	260417	227868	163836	81917.9	5.41567	5.47437	0.101666	0.0508332
			2	20	3	20	1	200000	200000	0.768	260417				5.41567
			3	20	4	3	0.15	2000000	300000	0.768	390625				5.59176
			4	20			0.05	200	10	0.768	13.0208				1.11464
		5	1	20			0.05	200	10	0.768	13.0208	13.0208	0	0	1.11464	1.11464	0	0
			2	20			0.05	200	10	0.768	13.0208				1.11464
			3	20			0.05	200	10	0.768	13.0208				1.11464
			4	20			0.05	200	10	0.768	13.0208				1.11464
	bacteria	dpi	Samples	μl plated	dilution	colonies	E=col/μL plated	Dil Factor	cfu=E*Dil Factor	Punch cm2	cfu/cm2	average	deviation	STDEV/SQRT(n)	log(cfu/cm2)	average	deviation	STDEV/SQRT(n)
	WT HopAA1-2-pBBR2	0	1	20	1	9	0.45	2000	900	0.768	1171.88	1305.34	1063.17	531.583	3.06888	3.21353	0.180402	0.0902008
			2	20	1	11	0.55	2000	1100	0.768	1432.29				3.15603
			3	20	1	20	1	2000	2000	0.768	2604.17				3.41567
			4	20			0.05	200	10	0.768	13.0208				1.11464
		1	1	20			0.05	200	10	0.768	13.0208	13.0208	0	0	1.11464	1.11464	0	0
			2	20			0.05	200	10	0.768	13.0208				1.11464
			3	20			0.05	200	10	0.768	13.0208				1.11464
			4	20			0.05	200	10	0.768	13.0208				1.11464
		2	1	20	4	15	0.75	2000000	1500000	0.768	1953125	1.4974e+06	1.00014e+06	500071	6.29073	6.30007	0.0161824	0.0080912
			2	20	4	15	0.75	2000000	1500000	0.768	1953125				6.29073
			3	20	4	16	0.8	2000000	1600000	0.768	2.08333e+06				6.31876
			4	20			0.05	200	10	0.768	13.0208				1.11464
		3	1	20	3	13	0.65	200000	130000	0.768	169271	2.03125e+06	3.85488e+06	1.92744e+06	5.22858	5.75913	0.982444	0.491222
			2	20	3	11	0.55	200000	110000	0.768	143229				5.15603
			3	20	5	6	0.3	20000000	6e+06	0.768	7.8125e+06				6.89279
			4	20			0.05	200	10	0.768	13.0208				1.11464
		5	1	20			0.05	200	10	0.768	13.0208	13.0208	0	0	1.11464	1.11464	0	0
			2	20			0.05	200	10	0.768	13.0208				1.11464
			3	20			0.05	200	10	0.768	13.0208				1.11464
			4	20			0.05	200	10	0.768	13.0208				1.11464
	bacteria	dpi	Samples	μl plated	dilution	colonies	E=col/μL plated	Dil Factor	cfu=E*Dil Factor	Punch cm2	cfu/cm2	average	deviation	STDEV/SQRT(n)	log(cfu/cm2)	average	deviation	STDEV/SQRT(n)
	WT HopQ1-1-pBBR2	0	1	20	1	24	1.2	2000	2400	0.768	3125	2542.32	2328.15	1164.08	3.49485	3.47552	0.272549	0.136274
			2	20	1	12	0.6	2000	1200	0.768	1562.5				3.19382
			3	20	1	42	2.1	2000	4200	0.768	5468.75				3.73789
			4	20			0.05	200	10	0.768	13.0208				1.11464
		1	1	20			0.05	200	10	0.768	13.0208	13.0208	0	0	1.11464	1.11464	0	0
			2	20			0.05	200	10	0.768	13.0208				1.11464
			3	20			0.05	200	10	0.768	13.0208				1.11464
			4	20			0.05	200	10	0.768	13.0208				1.11464
		2	1	20	4	15	0.75	2000000	1500000	0.768	1953125	1.36719e+06	917631	458816	6.29073	6.26003	0.0310806	0.0155403
			2	20	4	14	0.7	2000000	1.4e+06	0.768	1.82292e+06				6.26077
			3	20	4	13	0.65	2000000	1300000	0.768	1.69271e+06				6.22858
			4	20			0.05	200	10	0.768	13.0208				1.11464
		3	1	20	4	5	0.25	2000000	500000	0.768	651042	8.62631e+06	9.5886e+06	4.7943e+06	5.81361	6.75692	0.816935	0.408468
			2	20	5	13	0.65	20000000	13000000	0.768	1.69271e+07				7.22858
			3	20	5	13	0.65	20000000	13000000	0.768	1.69271e+07				7.22858
			4	20			0.05	200	10	0.768	13.0208				1.11464
		5	1	20			0.05	200	10	0.768	13.0208	13.0208	0	0	1.11464	1.11464	0	0
			2	20			0.05	200	10	0.768	13.0208				1.11464
			3	20			0.05	200	10	0.768	13.0208				1.11464
			4	20			0.05	200	10	0.768	13.0208				1.11464
	bacteria	dpi	Samples	μl plated	dilution	colonies	E=col/μL plated	Dil Factor	cfu=E*Dil Factor	Punch cm2	cfu/cm2	average	deviation	STDEV/SQRT(n)	log(cfu/cm2)	average	deviation	STDEV/SQRT(n)
	WT HopH1-pBBR2	0	1	20	1	50	2.5	2000	5000	0.768	6510.42	3160.81	3242.08	1621.04	3.81361	3.47794	0.508584	0.254292
			2	20	1	41	2.05	2000	4100	0.768	5338.54				3.72742
			3	20	1	6	0.3	2000	600	0.768	781.25				2.89279
			4	20			0.05	200	10	0.768	13.0208				1.11464
		1	1	20			0.05	200	10	0.768	13.0208	13.0208	0	0	1.11464	1.11464	0	0
			2	20			0.05	200	10	0.768	13.0208				1.11464
			3	20			0.05	200	10	0.768	13.0208				1.11464
			4	20			0.05	200	10	0.768	13.0208				1.11464
		2	1	20	4	16	0.8	2000000	1600000	0.768	2.08333e+06	6.28256e+06	9.75339e+06	4.87669e+06	6.31876	6.66087	0.569902	0.284951
			2	20	4	17	0.85	2000000	1.7e+06	0.768	2.21354e+06				6.34509
			3	20	5	16	0.8	20000000	16000000	0.768	2.08333e+07				7.31876
			4	20			0.05	200	10	0.768	13.0208				1.11464
		3	1	20	4	18	0.9	2000000	1800000	0.768	2343750	1.10026e+07	1.21597e+07	6.07983e+06	6.36991	6.99313	0.551007	0.275503
			2	20	5	20	1	20000000	20000000	0.768	2.60417e+07				7.41567
			3	20	5	12	0.6	20000000	1.2e+07	0.768	1.5625e+07				7.19382
			4	20			0.05	200	10	0.768	13.0208				1.11464
		5	1	20			0.05	200	10	0.768	13.0208	13.0208	0	0	1.11464	1.11464	0	0
			2	20			0.05	200	10	0.768	13.0208				1.11464
			3	20			0.05	200	10	0.768	13.0208				1.11464
			4	20			0.05	200	10	0.768	13.0208				1.11464
	ΔHrcN	0	1	20	1	10	0.5	2000	1000	0.768	1302.08	1085.07	198.897	114.833	3.11464	3.0307	0.0782616	0.0451843
			2	20	1	7	0.35	2000	700	0.768	911.458				2.95974
			3	20	1	8	0.4	2000	800	0.768	1041.67				3.01773
			4	20
		1	1	20
			2	20
			3	20
			4	20
		2	1	20	1	2	0.1	2000	200	0.768	260.417	3602.43	5901.66	3407.33	2.41567	2.84935	1.02298	0.59062
			2	20	1	1	0.05	2000	100	0.768	130.208				2.11464
			3	20	2	8	0.4	20000	8000	0.768	10416.7				4.01773
			4	20
		3	1	20	1	5	0.25	2000	500	0.768	651.042	3689.24	2935.71	1467.85	2.81361	3.40633	0.525157	0.303199
			2	20	2	3	0.15	20000	3000	0.768	3906.25				3.59176
			3	20	2	5	0.25	20000	5000	0.768	6510.42				3.81361
			4	20
		5	1	20
			2	20
			3	20
			4	20
