# Supplementary material for: Cyclic-di-GMP controls Type III effector export and symptom development in Pseudomonas syringae infections via the export ATPase HrcN
Source: PLoS Pathog. 2025 Dec 26;21(12):e1013376. doi: 10.1371/journal.ppat.1013376 (PMC12774368; doi:10.1371/journal.ppat.1013376)
Supplement: S1 Data — (ZIP) [file ppat.1013376.s007.zip › Raw Data for Resubmission cleaned/Fig S4B/2021.08.31. Effector OvExp pBBR2 HopH1 DC3000 Col0Rep2 ImageJ.xlsx]

## Sheet: Sheet1
IMG_7508											2.82843	difference	2sample t test
	Leaf1	Leaf2	Leaf3	Leaf4	Leaf5	Leaf6	Leaf7	Leaf8	Average	STDev	STError		wt vs g176a	g176a vs g176a ovexp
WT HrcN DC3000	197.088	212.833	194.77	180.207	164.626	172.062	160.522	203.489	185.7	19.1192	6.75967
G176A HrcN DC3000	125.561	133.55	118.106	131.463	131.668	135.493	119.654	112.158	125.957	8.4807	2.99838	59.743	1e-05
WT + Empty pBBR2	167.41	179.904	156.418	205.065	156.312	163.924	149.035	158.247	167.039	17.931	6.33956
G176A + Empty pBBR2	126.063	123.406	131.061	122.104	136.016	128.471	119.633	136.111	127.858	6.20025	2.19212	39.1813	0.0004
WT + HopAM1-pBBR2	167.865	197.98	213.603	166.454	177.964	171.955	205.426	179.232	185.06	18.1041	6.40077
G176A + HopAM1-pBBR2	145.09	131.138	140.962	162.43	169.946	172.849	158.293	156.692	154.675	14.5145	5.13167	30.3849	0.0026	0.0002
WT + HopAF1-pBBR2	195.908	179.643	181.079	202.933	168.897	164.128	199.468	177.324	183.673	14.3115	5.05989
G176A + HopAF1-pBBR2	149.942	162.559	187.356	149.4	144.77	155.599	132.032	149.862	153.94	16.0843	5.68668	29.7325	0.0018	0.0014
WT + HopAA1-2-pBBR2	206.119	190.834	162.508	209.512	176.06	215.291	168.846	192.741	190.239	19.587	6.92505
G176A + HopAA1-2-pBBR2	152.425	183.011	173.007	174.328	159.997	149.808	183.103	177.535	169.152	13.2903	4.69883	21.0871	0.03	1e-05
WT + HopQ1-1-pBBR2	201.607	213.926	183.21	185.966	200.835	177.897	203.293	191.986	194.84	12.1107	4.28176
G176A + HopQ1-1-pBBR2	165.568	170.371	162.195	173.109	145.603	175.093	166.598	173.727	166.533	9.56795	3.38278	28.307	0.0002	1e-05	0.03
WT + HopH1-pBBR2	172.126	168.992	200.971	192.291	191.275	206.117	161.429	176.437	183.705	16.1733	5.71812
G176A + HopH1-pBBR2	158.188	132.694	153.328	148.989	164.059	148.986	171.383	153.763	153.924	11.4987	4.06542	29.781	0.0012	0.0002
ΔHrcN	133.705	125.009	142.969	148.962	150.531	153.617	155.38	152.076	145.281	10.7509	3.801
Uninfected Control	141.842	142.171	150.05	151.803	150.568	147.947	147.159	147.531	147.384	3.68494	1.30282
