# Supplementary material for: Cyclic-di-GMP controls Type III effector export and symptom development in Pseudomonas syringae infections via the export ATPase HrcN
Source: PLoS Pathog. 2025 Dec 26;21(12):e1013376. doi: 10.1371/journal.ppat.1013376 (PMC12774368; doi:10.1371/journal.ppat.1013376)
Supplement: S1 Data — (ZIP) [file ppat.1013376.s007.zip › Raw Data for Resubmission cleaned/Fig S4C/2021.08.26. Effector Dels.xls]

## Sheet: preperation print out
Date:
Infection:			OD600:
Plant age:
Procedure:	2 leaves per plant and timepoint, 2 leaf discs (No.3), 1 tube (2mL-tube, 200 µl MgCl2)
	OD600		add µl for final volume:
Medium (vol):
	L-medium	10 mM MgCl2	_____	_____
Strain #

## Sheet: print out
cfu counts
Infection date:
Plant:
Strain/antibiotic:
___ dpi
Dilution	1	2	3	4	1	2	3	4	1	2	3	4	1	2	3	4	1	2	3	4	1	2	3	4	1	2	3	4	1	2	3	4
___ dpi
Dilution
___ dpi
Dilution
___ dpi
Dilution
___ dpi
Dilution
___ dpi
Plant:
Strain/antibiotic:
Dilution	1	2	3	4	1	2	3	4	1	2	3	4	1	2	3	4	1	2	3	4	1	2	3	4	1	2	3	4	1	2	3	4
___ dpi
Dilution
___ dpi
Dilution
___ dpi
Dilution

## Sheet: raw data
Infection		Infiltration	OD=
Plant age
Procedure	2 leaves per plant and timepoint, 2 leaf discs (No.3), 1 tube
plant	bacteria	dpi	Samples	μl plated	dilution	colonies		plant	bacteria	dpi	Samples	μl plated	dilution	colonies
Col-0	Pto DC3000	0	1	20						0	1	20
		0	2	20						0	2	20
		0	3	20						0	3	20
		0	4	20						0	4	20
		1	1	20						1	1	20
		1	2	20						1	2	20
		1	3	20						1	3	20
		1	4	20						1	4	20
		2	1	20						2	1	20
		2	2	20						2	2	20
		2	3	20						2	3	20
		2	4	20						2	4	20
		3	1	20						3	1	20
		3	2	20						3	2	20
		3	3	20						3	3	20
		3	4	20						3	4	20
		5	1	20						5	1	20
		5	2	20						5	2	20
		5	3	20						5	3	20
		5	4	20						5	4	20
plant	bacteria	dpi	Samples	μl plated	dilution	colonies		plant	bacteria	dpi	Samples	μl plated	dilution	colonies
		0	1	20						0	1	20
		0	2	20						0	2	20
		0	3	20						0	3	20
		0	4	20						0	4	20
		1	1	20						1	1	20
		1	2	20						1	2	20
		1	3	20						1	3	20
		1	4	20						1	4	20
		2	1	20						2	1	20
		2	2	20						2	2	20
		2	3	20						2	3	20
		2	4	20						2	4	20
		3	1	20						3	1	20
		3	2	20						3	2	20
		3	3	20						3	3	20
		3	4	20						3	4	20
		5	1	20						5	1	20
		5	2	20						5	2	20
		5	3	20						5	3	20
		5	4	20						5	4	20
plant	bacteria	dpi	Samples	μl plated	dilution	colonies		plant	bacteria	dpi	Samples	μl plated	dilution	colonies
		0	1	20						0	1	20
		0	2	20						0	2	20
		0	3	20						0	3	20
		0	4	20						0	4	20
		1	1	20						1	1	20
		1	2	20						1	2	20
		1	3	20						1	3	20
		1	4	20						1	4	20
		2	1	20						2	1	20
		2	2	20						2	2	20
		2	3	20						2	3	20
		2	4	20						2	4	20
		3	1	20						3	1	20
		3	2	20						3	2	20
		3	3	20						3	3	20
		3	4	20						3	4	20
		5	1	20						5	1	20
		5	2	20						5	2	20
		5	3	20						5	3	20
		5	4	20						5	4	20
plant	bacteria	dpi	Samples	μl plated	dilution	colonies		plant	bacteria	dpi	Samples	μl plated	dilution	colonies
		0	1	20						0	1	20
		0	2	20						0	2	20
		0	3	20						0	3	20
		0	4	20						0	4	20
		1	1	20						1	1	20
		1	2	20						1	2	20
		1	3	20						1	3	20
		1	4	20						1	4	20
		2	1	20						2	1	20
		2	2	20						2	2	20
		2	3	20						2	3	20
		2	4	20						2	4	20
		3	1	20						3	1	20
		3	2	20						3	2	20
		3	3	20						3	3	20
		3	4	20						3	4	20
		5	1	20						5	1	20
		5	2	20						5	2	20
		5	3	20						5	3	20
		5	4	20						5	4	20

## Sheet: data analysis
Infiltration OD:		0.0002				initial vol (uL)	dilution
Plant genotype		Col-0			row A	200	0
time course				20+180	row B	2000	1
4 plants/samples				20+180	row C	20000	2
		CORN	cm2	20+180	row D	200000	3
		r= mm	0.384	20+180	row E	2000000	4
		2 * No 3	0.768	20+180	row F	20000000	5
				20+180	row G	200000000	6
plant	bacteria	dpi	Samples	μl plated	dilution	colonies	E=col/μL plated	Dil Factor	cfu=E*Dil Factor	Punch cm2	cfu/cm2	average	deviation	STDEV/SQRT(n)	log(cfu/cm2)	average	deviation	STDEV/SQRT(n)
	WT	0	1	20	1	29	1.45	2000	2900	0.768	3776.04	2998.05	1996.63	998.316	3.57704	3.60094	0.0218203	0.0125979				WT	G176A	ΔhopAA1-2	ΔhopAM1	ΔhopAA1-2 ΔhopAM1	ΔhrcN
			2	20	1	31	1.55	2000	3100	0.768	4036.46				3.606						0	3.60094	3.54107	3.34172	3.08234	3.1923	3.271
			3	20	1	32	1.6	2000	3200	0.768	4166.67				3.61979						2	5.88165	6.00839	5.50028	6.52073	5.54487	3.54832
			4	20			0.05	200	10	0.768	13.0208				1.11464						3	6.60701	6.50744	5.93322	6.73008	5.44206	3.21498
																						0.0125979	0.119334	0.0378497	0.146716	0.189469	0.236788
																						0.393227	0.291687	0.112339	0.0638104	0.149539	0.218636
																						0.115128	0.145141	0.314677	0.0191483	0.498716	0.100343
		2	1	20	4	10	0.5	2000000	1000000	0.768	1.30208e+06	1.00912e+06	1.21392e+06	606959	6.11464	5.88165	0.68109	0.393227
			2	20	4	1	0.05	2000000	100000	0.768	130208				5.11464
			3	20	5	2	0.1	20000000	2000000	0.768	2.60417e+06				6.41567
			4	20			0.05	200	10	0.768	13.0208				1.11464
		3	1	20	5	5	0.25	20000000	5000000	0.768	6.51042e+06	3.25521e+06	2.7105e+06	1.35525e+06	6.81361	6.60701	0.199408	0.115128
			2	20	5	3	0.15	20000000	3e+06	0.768	3.90625e+06				6.59176
			3	20	5	2	0.1	20000000	2000000	0.768	2.60417e+06				6.41567
			4	20			0.05	200	10	0.768	13.0208				1.11464
	bacteria	dpi	Samples	μl plated	dilution	colonies	E=col/μL plated	Dil Factor	cfu=E*Dil Factor	Punch cm2	cfu/cm2	average	deviation	STDEV/SQRT(n)	log(cfu/cm2)	average	deviation	STDEV/SQRT(n)
	G176A	0	1	20	1	41	2.05	2000	4100	0.768	5338.54	2802.73	2286.02	1143.01	3.72742	3.54107	0.206692	0.119334
			2	20	1	29	1.45	2000	2900	0.768	3776.04				3.57704
			3	20	1	16	0.8	2000	1600	0.768	2083.33				3.31876
			4	20			0.05	200	10	0.768	13.0208				1.11464
		2	1	20	4	4	0.2	2000000	400000	0.768	520833	1.23698e+06	1.79637e+06	898184	5.7167	6.00839	0.505217	0.291687
			2	20	4	4	0.2	2000000	400000	0.768	520833				5.7167
			3	20	4	30	1.5	2000000	3000000	0.768	3906250				6.59176
			4	20			0.05	200	10	0.768	13.0208				1.11464
		3	1	20	4	13	0.65	2000000	1300000	0.768	1.69271e+06	2.66927e+06	2.29132e+06	1.14566e+06	6.22858	6.50744	0.251391	0.145141
			2	20	4	29	1.45	2000000	2.9e+06	0.768	3.77604e+06				6.57704
			3	20	5	4	0.2	20000000	4000000	0.768	5.20833e+06				6.7167
			4	20			0.05	200	10	0.768	13.0208				1.11464
	bacteria	dpi	Samples	μl plated	dilution	colonies	E=col/μL plated	Dil Factor	cfu=E*Dil Factor	Punch cm2	cfu/cm2	average	deviation	STDEV/SQRT(n)	log(cfu/cm2)	average	deviation	STDEV/SQRT(n)
	ΔHopAA1-2	0	1	20	1	16	0.8	2000	1600	0.768	2083.33	1663.41	1135.65	567.823	3.31876	3.34172	0.0655577	0.0378497
			2	20	1	15	0.75	2000	1500	0.768	1953.12				3.29073
			3	20	1	20	1	2000	2000	0.768	2604.17				3.41567
			4	20			0.05	200	10	0.768	13.0208				1.11464
		2	1	20	3	16	0.8	200000	160000	0.768	208333	253910	210621	105311	5.31876	5.50028	0.194577	0.112339
			2	20	3	23	1.15	200000	230000	0.768	299479				5.47637
			3	20	3	39	1.95	200000	390000	0.768	507813				5.7057
			4	20			0.05	200	10	0.768	13.0208				1.11464
		3	1	20	3	34	1.7	200000	340000	0.768	442708	1.11979e+06	1.69557e+06	847787	5.64612	5.93322	0.545037	0.314677
			2	20	3	30	1.5	200000	300000	0.768	390625				5.59176
			3	20	4	28	1.4	2000000	2.8e+06	0.768	3.64583e+06				6.5618
			4	20			0.05	200	10	0.768	13.0208				1.11464
	bacteria	dpi	Samples	μl plated	dilution	colonies	E=col/μL plated	Dil Factor	cfu=E*Dil Factor	Punch cm2	cfu/cm2	average	deviation	STDEV/SQRT(n)	log(cfu/cm2)	average	deviation	STDEV/SQRT(n)
	ΔHopAM1	0	1	20	1	10	0.5	2000	1000	0.768	1302.08	1012.37	886.971	443.486	3.11464	3.08234	0.25412	0.146716
			2	20	1	5	0.25	2000	500	0.768	651.042				2.81361
			3	20	1	16	0.8	2000	1600	0.768	2083.33				3.31876
			4	20			0.05	200	10	0.768	13.0208				1.11464
		2	1	20	4	29	1.45	2000000	2.9e+06	0.768	3.77604e+06	2.53907e+06	1.81203e+06	906014	6.57704	6.52073	0.110523	0.0638104
			2	20	4	19	0.95	2000000	1.9e+06	0.768	2.47396e+06				6.39339
			3	20	5	3	0.15	20000000	3e+06	0.768	3.90625e+06				6.59176
			4	20			0.05	200	10	0.768	13.0208				1.11464
		3	1	20	5	4	0.2	20000000	4000000	0.768	5.20833e+06	4.03646e+06	2.71258e+06	1.35629e+06	6.7167	6.73008	0.0331658	0.0191483
			2	20	4	45	2.25	2000000	4500000	0.768	5859375				6.76785
			3	20	4	39	1.95	2000000	3.9e+06	0.768	5078125				6.7057
			4	20			0.05	200	10	0.768	13.0208				1.11464
	bacteria	dpi	Samples	μl plated	dilution	colonies	E=col/μL plated	Dil Factor	cfu=E*Dil Factor	Punch cm2	cfu/cm2	average	deviation	STDEV/SQRT(n)	log(cfu/cm2)	average	deviation	STDEV/SQRT(n)
	ΔHopAA1-2 ΔHopAM1	0	1	20	1	5	0.25	2000	500	0.768	651.042	1370.44	1228.17	614.085	2.81361	3.1923	0.32817	0.189469
			2	20	1	19	0.95	2000	1900	0.768	2473.96				3.39339
			3	20	1	18	0.9	2000	1800	0.768	2343.75				3.36991
			4	20			0.05	200	10	0.768	13.0208				1.11464
		2	1	20	3	31	1.55	200000	310000	0.768	403646	292972	255703	127852	5.606	5.54487	0.25901	0.149539
			2	20	3	45	2.25	200000	450000	0.768	585938				5.76785
			3	20	3	14	0.7	200000	140000	0.768	182292				5.26077
			4	20			0.05	200	10	0.768	13.0208				1.11464
		3	1	20	3	3	0.15	200000	30000	0.768	39062.5	595706	998358	499179	4.59176	5.44206	0.863802	0.498716
			2	20	3	20	1	200000	200000	0.768	260417				5.41567
			3	20	4	16	0.8	2000000	1600000	0.768	2.08333e+06				6.31876
			4	20			0.05	200	10	0.768	13.0208				1.11464
	bacteria	dpi	Samples	μl plated	dilution	colonies	E=col/μL plated	Dil Factor	cfu=E*Dil Factor	Punch cm2	cfu/cm2	average	deviation	STDEV/SQRT(n)	log(cfu/cm2)	average	deviation	STDEV/SQRT(n)
	ΔHrcN	0	1	20	1	19	0.95	2000	1900	0.768	2473.96	1793.62	1822.93	911.464	3.39339	3.271	0.410129	0.236788
			2	20	1	31	1.55	2000	3100	0.768	4036.46				3.606
			3	20	1	5	0.25	2000	500	0.768	651.042				2.81361
			4	20			0.05	200	10	0.768	13.0208				1.11464
		2	1	20	2	4	0.2	20000	4000	0.768	5208.33	3258.46	3095.02	1547.51	3.7167	3.54832	0.378688	0.218636
			2	20	1	10	0.5	2000	1000	0.768	1302.08				3.11464
			3	20	2	5	0.25	20000	5000	0.768	6510.42				3.81361
			4	20			0.05	200	10	0.768	13.0208				1.11464
		3	1	20	2	1	0.05	20000	1000	0.768	1302.08	1305.34	1057.84	528.919	3.11464	3.21498	0.1738	0.100343
			2	20	2	2	0.1	20000	2000	0.768	2604.17				3.41567
			3	20	2	1	0.05	20000	1000	0.768	1302.08				3.11464
			4	20			0.05	200	10	0.768	13.0208				1.11464
