# Supplementary material for: Cyclic-di-GMP controls Type III effector export and symptom development in Pseudomonas syringae infections via the export ATPase HrcN
Source: PLoS Pathog. 2025 Dec 26;21(12):e1013376. doi: 10.1371/journal.ppat.1013376 (PMC12774368; doi:10.1371/journal.ppat.1013376)
Supplement: S1 Data — (ZIP) [file ppat.1013376.s007.zip › Raw Data for Resubmission cleaned/Fig S4D/2021.08.31. Effector Del DC3000 Col0 Rep2 ImageJ.xlsx]

## Sheet: Sheet1
IMG_7502											2.82843
	Leaf1	Leaf2	Leaf3	Leaf4	Leaf5	Leaf6	Leaf7	Leaf8	Average	STDev	STError
WT	182.044	203.847	162.602	163.791	183.238	204.348	198.329	217.491	189.461	19.8818	7.02927
G176A	145.551	150.038	147.151	153.73	150.73	159.116	152.539	156.062	151.865	4.48551	1.58587
ΔHopAA1-2	150.399	154.861	150.737	153.023	163.298	142.704	158.949	160.504	154.309	6.6051	2.33526
ΔHopAM1	210.457	206.943	222.118	186.737	205.203	194.173	202.764	174.746	200.393	14.7738	5.22334
Double Mutant ΔHopAA1-2 ΔHopAM1	153.708	158.364	151.451	147.634	145.248	156.609	152.917	152.446	152.297	4.30858	1.52331
ΔHrcN	153.059	165.447	152.342	155.643	157.223	157.698	157.829	150.446	156.211	4.62322	1.63455
Control	150.251	149.417	151.104	150.146	146.917	142.625	152.173	146.473	148.638	3.11369	1.10085
