# Supplementary material for: Cyclic-di-GMP controls Type III effector export and symptom development in Pseudomonas syringae infections via the export ATPase HrcN
Source: PLoS Pathog. 2025 Dec 26;21(12):e1013376. doi: 10.1371/journal.ppat.1013376 (PMC12774368; doi:10.1371/journal.ppat.1013376)
Supplement: S1 Data — (ZIP) [file ppat.1013376.s007.zip › Raw Data for Resubmission cleaned/Raw data_PLOSPath.xlsx]

## Sheet: DRACALA image numbers
Formatted and processed data
	WT			G176A
	1	2	3	1	2	3
H2O	10.6341	29.3171	44.1885	-8.41964	51.1018	110.479
BSA	28.8392	51.4002	53.6075	60.5161	131.986	176.97
0.3125uM	73.4697	111.289	149.703	159.817	257.574	343.837
0.625uM	91.1204	145.432	172.274	122.976	230.626	310.433
1.25uM	97.3823	136.044	154.681	119.787	294.897	367.284
2.5uM	100.814	155.434	182.012	143.492	268.701	320.343
5uM	114.506	163.772	198.427	180.949	297.487	502.177
10uM	135.888	193.319	283.033	254.146	392.271	504.493
20uM	194.667	268.443	335.885	269.764	392.062	513.849
40uM	168.909	230.754	283.828	305.027	414.661	555.455
Data calcuations and raw measurements from each sample
WT										G176A
Higher intensity is brighter										Higher intensity is brighter
	Area	Mean intensity	Min Intensity	Max intensity	Sample	Background - Intensity	Intensity/Area				Area	Mean intensity	Min Intensity	Max intensity	Sample	Background - Intensity	Intensity/Area
1	0.902	218.934	188	239	H2O	9.592	10.6341	10.6341		1	0.56	228.365	160	255	H2O	-4.715	-8.41964	-8.41964
2	0.902	202.082	144	220	H2O	26.444	29.3171	29.3171		2	0.56	195.033	126	227	H2O	28.617	51.1018	51.1018
3	0.902	188.668	137	222	H2O	39.858	44.1885	44.1885		3	0.56	161.782	44	201	H2O	61.868	110.479	110.479
4	0.902	202.513	157	231	BSA	26.013	28.8392	28.8392		4	0.56	189.761	102	220	BSA	33.889	60.5161	60.5161
5	0.902	182.163	128	226	BSA	46.363	51.4002	51.4002		5	0.56	149.738	44	219	BSA	73.912	131.986	131.986
6	0.902	180.172	109	224	BSA	48.354	53.6075	53.6075		6	0.56	124.547	0	203	BSA	99.103	176.97	176.97
7	0.66	180.036	153	218	0.3125uM	48.49	73.4697	73.4697		7	0.46	150.134	93	220	0.3125uM	73.516	159.817	159.817
8	0.66	155.075	120	216	0.3125uM	73.451	111.289	111.289		8	0.46	105.166	37	202	0.3125uM	118.484	257.574	257.574
9	0.66	129.722	89	220	0.3125uM	98.804	149.703	149.703		9	0.46	65.485	0	154	0.3125uM	158.165	343.837	343.837
10	0.565	177.043	139	231	0.625uM	51.483	91.1204	91.1204		10	0.46	167.081	118	231	0.625uM	56.569	122.976	122.976
11	0.565	146.357	103	179	0.625uM	82.169	145.432	145.432		11	0.46	117.562	50	203	0.625uM	106.088	230.626	230.626
12	0.565	131.191	100	169	0.625uM	97.335	172.274	172.274		12	0.46	80.851	0	199	0.625uM	142.799	310.433	310.433
13	0.565	173.505	134	229	1.25uM	55.021	97.3823	97.3823		13	0.46	168.548	119	239	1.25uM	55.102	119.787	119.787
14	0.565	151.661	112	207	1.25uM	76.865	136.044	136.044		14	0.359	117.782	60	204	1.25uM	105.868	294.897	294.897
15	0.565	141.131	107	198	1.25uM	87.395	154.681	154.681		15	0.388	81.144	27	149	1.25uM	142.506	367.284	367.284
16	0.565	171.566	122	233	2.5uM	56.96	100.814	100.814		16	0.388	167.975	131	232	2.5uM	55.675	143.492	143.492
17	0.565	140.706	98	212	2.5uM	87.82	155.434	155.434		17	0.388	119.394	64	192	2.5uM	104.256	268.701	268.701
18	0.565	125.689	68	212	2.5uM	102.837	182.012	182.012		18	0.388	99.357	40	195	2.5uM	124.293	320.343	320.343
19	0.565	163.83	114	237	5uM	64.696	114.506	114.506		19	0.355	159.413	77	247	5uM	64.237	180.949	180.949
20	0.565	135.995	86	228	5uM	92.531	163.772	163.772		20	0.355	118.042	41	217	5uM	105.608	297.487	297.487
21	0.565	116.415	55	220	5uM	112.111	198.427	198.427		21	0.294	76.01	0	173	5uM	147.64	502.177	502.177
22	0.526	157.049	100	239	10uM	71.477	135.888	135.888		22	0.294	148.931	85	236	10uM	74.719	254.146	254.146
23	0.526	126.84	72	231	10uM	101.686	193.319	193.319		23	0.292	109.107	34	211	10uM	114.543	392.271	392.271
24	0.46	98.331	35	221	10uM	130.195	283.033	283.033		24	0.292	76.338	0	205	10uM	147.312	504.493	504.493
25	0.46	138.979	79	220	20uM	89.547	194.667	194.667		25	0.292	144.879	0	243	20uM	78.771	269.764	269.764
26	0.46	105.042	36	217	20uM	123.484	268.443	268.443		26	0.292	109.168	0	230	20uM	114.482	392.062	392.062
27	0.46	74.019	0	189	20uM	154.507	335.885	335.885		27	0.292	73.606	0	208	20uM	150.044	513.849	513.849
28	0.46	150.828	90	210	40uM	77.698	168.909	168.909		28	0.292	134.582	0	248	40uM	89.068	305.027	305.027
29	0.46	122.379	51	207	40uM	106.147	230.754	230.754		29	0.292	102.569	0	218	40uM	121.081	414.661	414.661
30	0.46	97.965	9	220	40uM	130.561	283.828	283.828		30	0.292	61.457	0	196	40uM	162.193	555.455	555.455
31	0.083	228.526	223	233	Background					31	0.292	223.65	206	241	Background

## Sheet: ATPase assay
mM ATP	WT		G176A		G311A		P142Q
Replicate	1	2	1	2	1	2	1	2
1.5	278.832	238.319	166.069	190.142	189.659	216.501	3.96735	3.59829
1	260.707	268.795	200.399	200.443	204.882	195.857	3.3215	2.95244
0.75	255.682	257.235	190.596	193.776	192.794	167.021	2.86018	2.76792
0.5	224.252	241.63	178.772	172.838	162.024	158.523	1.66075	2.12207
0.25	177.732	194.802	149.277	147.006	106.009	119.753	0.830375	1.47622
0.125	124.456	141.072	121.203	108.749	79.9573	86.2284	0.830375	0.830375
0	30.7697	34.4474	34.0958	35.0628	23.7366	33.1287	0.055358	0.369056

## Sheet: Figure 4C
	WT						G176A						hrcN
HopAA1-2	52.2107	3.94367	1.27028	4.08154	0.71239	12.1584	0.124509	0.092926	0.050944	0.04081	0.532336	0.89954	0.145766	0.106054	0.017882	0.013511	0.079492	0.068416
HopAM1	6.15386	25.8581	0.780178	7.14589	41.4026	5.02791	0.339492	0.260552	0.173476	4.83087	0.282729	0.12723	0.072088	0.050941	0.06912	0.057607	0.045634	0.048665
HopAF1	174.743	5.30481	3.46605	7.80358	7.03148	6.60707	2.56627	0.13402	0.280936	0.234757	3.44791	0.096749	0.031346	0.068077	0.128435	0.355859	0.146545	0.117019
HopH1	2.1816	5.34587	5.50939	11.5333	19.9058	1.54051	7.49247	5.81574	3.99942	54.4506	3.88625	3.5892	0.045056	0.045445	0.058289	0.168676	0.189124	0.743214
Blue values were omitted as they are statistically classified as outliers

## Sheet: Figure 4A and B
	WT			G176A			G311A
HopB1	0.602211	1.40534	0.992454	0.516698	0.234939	0.552889	0.85711	0.984668	0.845641		Blue values were omitted as they are statistically classified as outliers
HopE1	1.63878	1.17281	0.188419	0.640375	0.804743	1.69189	5.50929	2.01508	1.17669
HopF2	1.05029	0.885604	1.06411	1.32571	0.187459	2.58455	1.89438	1.40934	1.26513
HopG1	0.273374	1.05525	1.67138	0.558481	0.692718	0.966548	2.20806	5.529	2.20266
HopH1	0.645659	1.44579	0.908554	1.8463	1.27608	0.580839	0.388724	1.99879	0.596584
HopI1	1.5358	0.713316	0.750881	0.342987	0.431224	0.267099	0.297572	0.737501	0.709433
HopK1	0.942067	1.4894	0.568536	1.15543	0.533426	0.900898	1.98965	1.70189	1.29065
HopO1-1	0.626116	0.523029	1.85085	0.837233	0.811221	1.44414	1.68961	1.24341	1.21099
HopQ1	0.707825	1.54533	0.746845	0.713122	0.0954062	0.145775	5.22607	6.69808	3.93796
HopR1	1.36813	0.409288	1.22258	0.240255	0.419839	0.170001	0.654758	0.734281	1.46811
HopT1	1.42938	0.592144	0.978475	0.550785	0.269907	0.585619	1.08599	1.05506	16.0511
HopU1	1.81587	0.968946	0.215182	0.104469	0.380128	0.267285	0.671185	2.23193	0.986523
HopX1	0.988916	1.4056	0.605488	0.374353	0.925457	0.15061	0.376078	1.34299	1.666
HopY1	0.0338042	2.07322	0.892972	0.147112	0.0429522	0.233175	0.0201097	0.61134	0.0186672
AvrPto	0.853609	1.46562	0.680769	2.68847	0.779695	1.16629	0.198639	0.256728	0.661952
AvrPtoB	1.72441	0.762223	0.513369	1.48635	0.109197	0.0866995	0.296004	1.40613	1.50367
HopA1	0.354943	0.304909	2.34015	0.0309681	0.0334906	0.271914	2.4537	3.12626	5.69884
AvrE	1.09332	0.619033	1.28765	0.024029	0.0864641	0.231022	0.283212	0.682482	2.1105
HopM1	0.773407	1.68262	0.543974	2.04358	2.35321	1.00378	2.08266	0.219981	0.716289
HopAA1-1	1.00637	0.920488	1.07314	1.18677	0.619762	0.491806	0.64229	0.411096	1.37295
HopAA1-2	0.989223	1.53505	0.475726	0.00789425	0.0244381	0.122235	0.998457	0.246757	0.345419
HopAF1	0.482479	1.24966	1.26786	0.962487	0.613543	0.65619	0.153291	0.454216	0.0524286
HopAM1	1.44843	1.21111	0.340468	0.301297	0.0390785	0.269865	0.0165624	0.0134393	0.0426147

## Sheet: Figure S1
	1 DPI			3 DPI
Replicate	1	2	3	1	2	3
WT	4.89279	4.7167	4.89279	7.15603	7.39339	7.68284
hrcC	3.59176	3.41567	3.59176	4.11464	4.41567	3.59176
hrcN	3.11464	3.11464	3.41567	4.39339	4.69442	3.59176
G176A	4.41567	4.59176	4.7167	7.65871	7.855	7.73789
E208D	4.11464	4.59176	4.22858	7.7167	7.5618	7.63315
G311A	4.41567	5.01773	4.41567	7.75809	7.88549	7.34509
L338V	4.95974	4.11464	4.15603	7.7167	7.7057	7.92082
F174Y	5.11464	4.41567	5.29073	7.81361	7.87807	7.69442
